# Supplementary material for: Skeletons in confusion: a review of astrophorid sponges with (dicho–)calthrops as structural megascleres (Porifera, Demospongiae, Astrophorida)
Source: Zookeys. 2010 Nov 16;(68):1–88. doi: 10.3897/zookeys.68.729 (PMC3088436; doi:10.3897/zookeys.68.729)
Supplement: XML Treatment for Dercitus [file zookeys.68.729-treatment1.xml]

<!DOCTYPE tp:taxon-treatment
  PUBLIC "-//TaxonX//DTD Taxonomic Treatment Publishing DTD v0 20100105//EN" "tax-treatment-NSO.dtd">
<tp:taxon-treatment xmlns:tp="http://www.plazi.org/taxpub"><tp:treatment-meta><mixed-citation publication-type="journal"><person-group><name><surname>Van Soest</surname><given-names>Rob W.M.</given-names></name><name><surname>Beglinger</surname><given-names>Elly J.</given-names></name><name><surname>De Voogd</surname><given-names>Nicole J.</given-names></name></person-group><article-title>Skeletons in confusion: a review of astrophorid sponges with (dicho–)calthrops as structural megascleres (Porifera, Demospongiae, Astrophorida)</article-title><source>Zookeys</source><day>16</day><month>11</month><year>2010</year><volume>2010</volume><issue>68</issue><fpage>1</fpage><lpage>88</lpage><pub-id pub-id-type="doi">10.3897/zookeys.68.729</pub-id></mixed-citation></tp:treatment-meta><tp:nomenclature><label>Genus</label><tp:taxon-name>
                        <tp:taxon-name-part taxon-name-part-type="genus">Dercitus</tp:taxon-name-part>
                    </tp:taxon-name><tp:taxon-authority>Gray, 1867</tp:taxon-authority><tp:nomenclature-citation-list><tp:nomenclature-citation><tp:taxon-name>Battersbyia</tp:taxon-name><comment><xref ref-type="bibr" rid="B10">Bowerbank 1874</xref></comment></tp:nomenclature-citation><tp:nomenclature-citation><tp:taxon-name>Stoeba</tp:taxon-name><comment><xref ref-type="bibr" rid="B71">Sollas 1888</xref></comment></tp:nomenclature-citation><tp:nomenclature-citation><tp:taxon-name>Calcabrina</tp:taxon-name><comment><xref ref-type="bibr" rid="B71">Sollas 1888</xref></comment></tp:nomenclature-citation><tp:nomenclature-citation><tp:taxon-name>Halinastra</tp:taxon-name><comment><xref ref-type="bibr" rid="B41">de Laubenfels 1936</xref></comment></tp:nomenclature-citation><tp:nomenclature-citation><tp:taxon-name>Dercitancorina</tp:taxon-name><comment><xref ref-type="bibr" rid="B85">Topsent 1902</xref></comment></tp:nomenclature-citation></tp:nomenclature-citation-list></tp:nomenclature><tp:treatment-sec sec-type="Type species"><title>Type species:</title><p><tp:taxon-name>Halina bucklandi</tp:taxon-name> Bowerbank, 1858.</p></tp:treatment-sec><tp:treatment-sec sec-type="Definition (emended)"><title>Definition (emended):</title><p><tp:taxon-name>Pachastrellidae</tp:taxon-name> (?) with calthrops or dichocalthrops as megascleres and possessing irregular acanthomicrorhabd-like sanidasters with a thick central axis relative to the actines; further microscleres may include smooth toxa-like forms and aster-like compressed forms; no structural oxea megascleres.</p></tp:treatment-sec><tp:treatment-sec sec-type="Comments"><title>Comments:</title><p>Many authors have pointed out the similarities of <tp:taxon-name>Dercitus</tp:taxon-name> and <tp:taxon-name>Stoeba</tp:taxon-name>, the distinction of which rests entirely on the presence of unique toxa-like microscleres in the type species of the former. The similarities are the shape and size of the calthrops/short-shafted triaenes, the shape of the irregular sanidasters, the absence of any structure in the skeleton, the compressible liver-like texture, and the presence of large cells (60 µm) with inclusions reported for various <tp:taxon-name>Stoeba</tp:taxon-name> species as well as <tp:taxon-name>Dercitus bucklandi</tp:taxon-name>. The majority of past authors recognized only <tp:taxon-name>Dercitus</tp:taxon-name>, but <xref ref-type="bibr" rid="B52">Maldonado (2002)</xref> insisted on retaining the distinction at the genus level. Since there are dozens of species conforming to the above given definition and only a single North Atlantic species possesses the toxas, it appears unnecessarily formal to keep the use of two genus names for such similar species. It also would confound biogeographical analysis having a single unique character place an endemic genus in an area of the world (Celtic Seas and Lusitanian waters) where such higher taxa endemism in sponges is virtually nonexistent. Ultimately, we need independent molecular evidence to demonstrate that both are members of the same clade, but pending such results, <!--PageBreak-->we propose here for practical reasons to lower the status of the genera <tp:taxon-name>Dercitus</tp:taxon-name> and <tp:taxon-name>Stoeba</tp:taxon-name> to the level of subgenera. <tp:taxon-name>Dercitus</tp:taxon-name> being the senior name, the subgenera will be <tp:taxon-name>Dercitus (Dercitus)</tp:taxon-name> and <tp:taxon-name>Dercitus (Stoeba)</tp:taxon-name>. A third subgenus proposed is the suppressed <tp:taxon-name>Halinastra</tp:taxon-name> de Laubenfels (1936). The subgenera will be defined below and are keyed out in <xref ref-type="fig" rid="F1">Fig. 1</xref>.</p><p>Calthrops are characteristically variable in size (cladi measuring from 25 – 648 µm), and shape, with conical-straight, curved, stunted, deformed, bifid cladi, frequently one of the cladi being longer than the others, sometimes lacking one (‘tripods’) cladus or with one or more reduced cladi, occasionally with five or more cladi. Short-shafted dichotriaenes (dichocalthrops) are present in twelve of the currently named and recognized species, and in five of these have replaced the calthrops entirely. When both megasclere types are combined in a single species, dichocalthrops are often distinctly smaller than the calthrops and the proportion of the two varies among individuals of the species.</p><p>Natural products: three unrelated compounds with biological actitivity, such as anti-tumor or antibiotic activity, have been extracted from species of <tp:taxon-name>Dercitus</tp:taxon-name>, viz. methylaplysinopsins from a Belize specimen of <tp:taxon-name>Dercitus</tp:taxon-name> sp. (cf. <xref ref-type="bibr" rid="B28">Djura and Faulkner 1980</xref>) and the acridine alkaloid dercitine and a dimethyldihydroxylindoliniumchloride from <tp:taxon-name>Dercitus (Stoeba) bahamensis</tp:taxon-name> sp. n. (<xref ref-type="bibr" rid="B33">Gunawardana et al. 1988</xref>; <xref ref-type="bibr" rid="B12">Burres et al. 1989</xref>; <xref ref-type="bibr" rid="B100">Kohmoto et al. 2005</xref> as <tp:taxon-name>Dercitus</tp:taxon-name> sp.). The furanosesterpene shinsonefuran was reported from <tp:taxon-name>Dercitus (Halinastra) japonensis</tp:taxon-name> sp. n. (<xref ref-type="bibr" rid="B55">Phuwapraisirisan et al. 2004</xref>, as <tp:taxon-name>Stoeba extensa</tp:taxon-name>).</p></tp:treatment-sec><tp:treatment-sec sec-type="Key to the subgenera of Dercitus (see Fig. 1)"><title>Key to the subgenera of <tp:taxon-name>Dercitus</tp:taxon-name> (see <xref ref-type="fig" rid="F1">Fig. 1</xref>).</title><table-wrap content-type="key" position="anchor" orientation="portrait"><table><tbody><tr><td rowspan="1" colspan="1">1</td><td rowspan="1" colspan="1">Toxa-like microscleres present</td><td rowspan="1" colspan="1"><tp:taxon-name>Dercitus (Dercitus)</tp:taxon-name></td></tr><tr><td rowspan="1" colspan="1">–</td><td rowspan="1" colspan="1">No toxa-like microscleres</td><td rowspan="1" colspan="1">2</td></tr><tr><td rowspan="1" colspan="1">2</td><td rowspan="1" colspan="1">Sanidasters divisble in two categories, thin-and-long and thick-and-short, the latter often compressed to form pseudasters</td><td rowspan="1" colspan="1"><tp:taxon-name>Dercitus (Halinastra)</tp:taxon-name></td></tr><tr><td rowspan="1" colspan="1">–</td><td rowspan="1" colspan="1">Sanidasters may be variable but not clearly divisible in shape categories, no pseudasters</td><td rowspan="1" colspan="1"><tp:taxon-name>Dercitus (Stoeba)</tp:taxon-name></td></tr></tbody></table></table-wrap><fig id="F1" position="float" orientation="portrait"><label>Figure 1.</label><caption><p>Key to the subgenera of the genus <tp:taxon-name>Dercitus</tp:taxon-name>.</p></caption><graphic xmlns:xlink="http://www.w3.org/1999/xlink" xlink:href="ZooKeys-068-001-g001.jpg" position="float" orientation="portrait" xlink:type="simple"/></fig></tp:treatment-sec><tp:taxon-treatment><tp:treatment-meta><mixed-citation publication-type="journal"><person-group><name><surname>Van Soest</surname><given-names>Rob W.M.</given-names></name><name><surname>Beglinger</surname><given-names>Elly J.</given-names></name><name><surname>De Voogd</surname><given-names>Nicole J.</given-names></name></person-group><article-title>Skeletons in confusion: a review of astrophorid sponges with (dicho–)calthrops as structural megascleres (Porifera, Demospongiae, Astrophorida)</article-title><source>Zookeys</source><day>16</day><month>11</month><year>2010</year><volume>2010</volume><issue>68</issue><fpage>1</fpage><lpage>88</lpage><pub-id pub-id-type="doi">10.3897/zookeys.68.729</pub-id></mixed-citation></tp:treatment-meta><tp:nomenclature><label>Subgenus</label><tp:taxon-name>
                        <tp:taxon-name-part taxon-name-part-type="subgenus">Dercitus</tp:taxon-name-part>
                    </tp:taxon-name><tp:taxon-authority>Gray, 1867</tp:taxon-authority></tp:nomenclature><tp:treatment-sec sec-type="Definition"><title>Definition:</title><p><tp:taxon-name>Dercitus</tp:taxon-name> possessing toxa-like microscleres and a single category of irregular sanidasters.</p></tp:treatment-sec><tp:treatment-sec sec-type="Type species"><title>Type species:</title><p><tp:taxon-name>Halina bucklandi</tp:taxon-name> Bowerbank, 1858</p></tp:treatment-sec><tp:treatment-sec sec-type="Key to the taxa of Dercitus (Dercitus)"><title>Key to the taxa of <tp:taxon-name>Dercitus</tp:taxon-name> (<tp:taxon-name>Dercitus</tp:taxon-name>).</title><table-wrap content-type="key" position="anchor" orientation="portrait"><table><tbody><tr><td rowspan="1" colspan="1">1</td><td rowspan="1" colspan="1">Robust toxas, up to 100 µm in length</td><td rowspan="1" colspan="1"><tp:taxon-name>Dercitus (Dercitus) bucklandi subsp. bucklandi</tp:taxon-name></td></tr><tr><td rowspan="1" colspan="1">–</td><td rowspan="1" colspan="1">Thin toxas only up to 70 µm in length</td><td rowspan="1" colspan="1"><tp:taxon-name>Dercitus (Dercitus) bucklandi subsp. lusitanicus</tp:taxon-name> ssp.n.</td></tr></tbody><!--PageBreak--></table></table-wrap></tp:treatment-sec><tp:taxon-treatment><tp:treatment-meta><mixed-citation publication-type="journal"><person-group><name><surname>Van Soest</surname><given-names>Rob W.M.</given-names></name><name><surname>Beglinger</surname><given-names>Elly J.</given-names></name><name><surname>De Voogd</surname><given-names>Nicole J.</given-names></name></person-group><article-title>Skeletons in confusion: a review of astrophorid sponges with (dicho–)calthrops as structural megascleres (Porifera, Demospongiae, Astrophorida)</article-title><source>Zookeys</source><day>16</day><month>11</month><year>2010</year><volume>2010</volume><issue>68</issue><fpage>1</fpage><lpage>88</lpage><pub-id pub-id-type="doi">10.3897/zookeys.68.729</pub-id></mixed-citation></tp:treatment-meta><tp:nomenclature><tp:taxon-name>
                        <tp:taxon-name-part taxon-name-part-type="genus">Dercitus</tp:taxon-name-part>
                        (<tp:taxon-name-part taxon-name-part-type="subgenus">Dercitus</tp:taxon-name-part>)
                        <tp:taxon-name-part taxon-name-part-type="species">bucklandi</tp:taxon-name-part> subsp.
                        <tp:taxon-name-part taxon-name-part-type="subspecies">bucklandi</tp:taxon-name-part>
                    </tp:taxon-name><tp:taxon-authority>(Bowerbank, 1858)</tp:taxon-authority><xref ref-type="fig" rid="F2">Figs 2A–D</xref><xref ref-type="fig" rid="F3">3A–E</xref><xref ref-type="fig" rid="F5">5a-e</xref><xref ref-type="table" rid="T1">Table 1</xref><tp:nomenclature-citation-list><tp:nomenclature-citation><tp:taxon-name>Halina bucklandi</tp:taxon-name><comment><xref ref-type="bibr" rid="B8">Bowerbank 1858</xref>: 288.</comment></tp:nomenclature-citation><tp:nomenclature-citation><tp:taxon-name>Hymeniacidon bucklandi</tp:taxon-name><comment>; <xref ref-type="bibr" rid="B9">Bowerbank 1866</xref>: 226; 1874: pl. 38 figs 9–12.</comment></tp:nomenclature-citation><tp:nomenclature-citation><tp:taxon-name>Dercitus bucklandi</tp:taxon-name><comment>; <xref ref-type="bibr" rid="B32">Gray 1867</xref>: 542; <xref ref-type="bibr" rid="B83">Topsent 1895</xref>: 528; <xref ref-type="bibr" rid="B1">Ackers et al. 1992</xref> (2007): 52; <xref ref-type="bibr" rid="B94">Van Soest et al. 2008</xref> (CD-ROM).</comment></tp:nomenclature-citation><tp:nomenclature-citation><tp:taxon-name>Pachastrella bucklandi</tp:taxon-name><comment>; <xref ref-type="bibr" rid="B68">Schmidt 1870</xref>: 76.</comment></tp:nomenclature-citation><tp:nomenclature-citation><tp:taxon-name>Dercitus niger</tp:taxon-name><comment><xref ref-type="bibr" rid="B18">Carter 1871</xref>: 3, pl. IV fig.1.</comment></tp:nomenclature-citation><tp:nomenclature-citation><tp:taxon-name>Battersbyia bucklandi</tp:taxon-name><comment>; <xref ref-type="bibr" rid="B10">Bowerbank 1874</xref>: 346, pl. 92 fig. 8; <xref ref-type="bibr" rid="B11">Bowerbank and Norman 1882</xref>: 93.</comment></tp:nomenclature-citation></tp:nomenclature-citation-list></tp:nomenclature><tp:treatment-sec sec-type="Material examined"><title>Material examined.</title><p>Schizoholotype (2 slides, one with dissociated spicules, the other with section at right angles to surface): NHM collection, Bwbk. 542 (labeled as <tp:taxon-name>Battersbyia bucklandi</tp:taxon-name>, <tp:taxon-name>Hymeniacidon bucklandi</tp:taxon-name>), part of holotype BMNH 1877.5.21.142 (wet, fragment examined); locality presumed to be Abbey Bay, near Torquay, Devon, England (but this is not indicated on the labels).</p><p>Holotype of <tp:taxon-name>Dercitus niger</tp:taxon-name> Carter, 1871 (dry) BMNH 1895.4.27.1–6 (<xref ref-type="fig" rid="F3">Fig. 3</xref>) ; dry schizotype ZMB 3046, (including 17 slides); locality Straight Point, Budleigh–Salterton, South Devon.</p></tp:treatment-sec><tp:treatment-sec sec-type="Description"><title>Description</title><p>(amalgamated from various descriptions of material from the British Isles and NW France). Cushion-shaped to massive-lobose (<xref ref-type="fig" rid="F2">Figs 2A</xref>, <xref ref-type="fig" rid="F3">3A</xref>), filling crevices in vertical rock faces. Size frequently over 5cm2. Black to dark grey-brown externally. Surface smooth but often has ridges looking like stretch-marks. The surface is usually concave. Apertures (oscules?) are flush with the surface, variable in size and usually collected into groups towards the centre of the sponge. Consistency moderately firm but compressible and spongy when in situ, liver-like in preserved condition.</p><p>Skeleton: Main skeleton of confused, randomly arranged calthrops, a layer of sanidasters and many toxas occur near the surface, but these also occur in the choanosome. There are many large pigment cells (?) with black inclusions evident in sections.<!--PageBreak--></p><p>Spicules: Calthrops, toxiform microscleres, sanidasters.</p><p>Calthrops (<xref ref-type="fig" rid="F2">Figs 2B</xref>, <xref ref-type="fig" rid="F3">3B–C</xref>), often with axial canals seen clearly, occasional bifid cladi or with angulated curve, rarely with 5 cladi, size of cladi: 80–<italic>218.9</italic>–305 × 12–<italic>28.1</italic>–48 µm, cladomes 120–<italic>311.3</italic>–480 µm.</p><p>Smooth toxiform microscleres (<xref ref-type="fig" rid="F2">Figs 2C</xref>, <xref ref-type="fig" rid="F3">3D</xref>, <xref ref-type="fig" rid="F5">5a–e</xref>), often slightly swollen near the apices, occasionally with irregular side branches (<xref ref-type="fig" rid="F2">Fig. 2C</xref>) : 51–86.8–111 × 1–2 µm.</p><p>Sanidasters (<xref ref-type="fig" rid="F2">Figs 2D</xref>, <xref ref-type="fig" rid="F3">3E</xref>) relatively robust with strong spines in ‘mature’ condition : 22–<italic>25.7</italic>–31 × 0.5–<italic>5.2</italic>–7 µm (spines included in width).</p><fig id="F2" position="float" orientation="portrait"><label>Figure 2.</label><caption><p><tp:taxon-name>Dercitus (Dercitus) bucklandi</tp:taxon-name>, fragment of type BMNH 1877.5.21.142, <bold>A</bold> habit <bold>B</bold> various calthrops shapes <bold>C</bold> toxas, including several malformations <bold>D</bold> various sanidaster shapes.</p></caption><graphic xmlns:xlink="http://www.w3.org/1999/xlink" xlink:href="ZooKeys-068-001-g002.jpg" position="float" orientation="portrait" xlink:type="simple"/></fig><fig id="F3" position="float" orientation="portrait"><label>Figure 3.</label><caption><p><tp:taxon-name>Dercitus (Dercitus) niger</tp:taxon-name> (= j.syn. of <tp:taxon-name>Dercitus (Dercitus) bucklandi</tp:taxon-name>), type specimens, BMNH 1895.4.27.1–6, <bold>A</bold> habit <bold>B</bold> overview of spicule complement <bold>C</bold> calthrops <bold>D</bold> toxas <bold>E</bold> sanidasters.</p></caption><graphic xmlns:xlink="http://www.w3.org/1999/xlink" xlink:href="ZooKeys-068-001-g003.jpg" position="float" orientation="portrait" xlink:type="simple"/></fig><table-wrap id="T1" position="float" orientation="portrait"><label>Table 1.</label><caption><p>Spicule data reported for specimens of <tp:taxon-name>Dercitus bucklandi</tp:taxon-name>, upper part: <tp:taxon-name>Dercitus (Dercitus) bucklandi bucklandi</tp:taxon-name>, lower part <tp:taxon-name>Dercitus (Dercitus) bucklandi lusitanicus</tp:taxon-name> ssp. n. (*denotes computed lengths, see text). </p></caption><table><tbody><tr><th rowspan="1" colspan="1">Author</th><th rowspan="1" colspan="1">calthrops cladi </th><th rowspan="1" colspan="1">cladome</th><th rowspan="1" colspan="1">sanidasters</th><th rowspan="1" colspan="1">toxas</th><th rowspan="1" colspan="1">locality</th></tr><tr><td rowspan="1" colspan="1"><xref ref-type="bibr" rid="B8">Bowerbank 1858</xref>, <xref ref-type="bibr" rid="B9">1866</xref>, <xref ref-type="bibr" rid="B10">1874</xref> BMNH 1877.5.21.142</td><td rowspan="1" colspan="1">81–318 × 24–41</td><td rowspan="1" colspan="1">120–480</td><td rowspan="1" colspan="1">22–31 × 0.5–7</td><td rowspan="1" colspan="1">64–111 × 1–2</td><td rowspan="1" colspan="1">Devon Guernsey</td></tr><tr><td rowspan="1" colspan="1"><xref ref-type="bibr" rid="B18">Carter 1871</xref> BMNH 1895.4.27.1–6 &amp; ZMB 3046</td><td rowspan="1" colspan="1">108–356 × 17–37</td><td rowspan="1" colspan="1">142–472</td><td rowspan="1" colspan="1">21–31</td><td rowspan="1" colspan="1">51–103</td><td rowspan="1" colspan="1">Devon, UK</td></tr><tr><td rowspan="1" colspan="1"><xref ref-type="bibr" rid="B83">Topsent 1895</xref></td><td rowspan="1" colspan="1">310–320 × 38–45</td><td rowspan="1" colspan="1">465–480*</td><td rowspan="1" colspan="1">21–27 × 6–8</td><td rowspan="1" colspan="1">75–90 × 2–3 </td><td rowspan="1" colspan="1">Bretagne</td></tr><tr><td rowspan="1" colspan="1"><xref ref-type="bibr" rid="B30">Ferrer 1918</xref></td><td rowspan="1" colspan="1">95–210 × 30</td><td rowspan="1" colspan="1">142–310*</td><td rowspan="1" colspan="1">not reported</td><td rowspan="1" colspan="1">not reported</td><td rowspan="1" colspan="1">Asturias</td></tr><tr><td rowspan="1" colspan="1"><xref ref-type="bibr" rid="B97">Xavier and van Soest 2007</xref></td><td rowspan="1" colspan="1">58–119 ×5–16</td><td rowspan="1" colspan="1">126–186</td><td rowspan="1" colspan="1">17–22 × 0.5–3</td><td rowspan="1" colspan="1">37–58 × 0–1</td><td rowspan="1" colspan="1">Gorringe</td></tr><tr><td rowspan="1" colspan="1">Berlengas unpubl.</td><td rowspan="1" colspan="1"> 75–165 × 7–27</td><td rowspan="1" colspan="1">110–240</td><td rowspan="1" colspan="1">16–24 × 1.5–2</td><td rowspan="1" colspan="1">42–69 × 0.5–1.5 </td><td rowspan="1" colspan="1">Lagosteira</td></tr><tr><td rowspan="1" colspan="1">Portuguese main coast unpublished</td><td rowspan="1" colspan="1">118–135 × 12–22</td><td rowspan="1" colspan="1">175–200</td><td rowspan="1" colspan="1">19–21 × 2</td><td rowspan="1" colspan="1">48–51 × 0.5–1.5</td><td rowspan="1" colspan="1">Arabida</td></tr></tbody></table></table-wrap></tp:treatment-sec><tp:treatment-sec sec-type="Habitat"><title>Habitat.</title><p>In crevices in vertical rock faces in clean water. Particularly common on limestone substrata. From the extreme low water mark to a few meters subtidally in rock pools and caves.</p></tp:treatment-sec><tp:treatment-sec sec-type="Distribution"><title>Distribution.</title><p>British Isles (SW coast of England and N and W coast of Ireland), and France (Roscoff, Iles de Glénan). There is a record from the northern Gulf of Mexico (<xref ref-type="bibr" rid="B76">Teerling 1975</xref>), but this has not been verified and is unlikely to be correct.</p></tp:treatment-sec><tp:treatment-sec sec-type="Etymology"><title>Etymology.</title><p>Named after Mrs. Buckland of Guernsey, who collected one of the type specimens (in fact the species should probably have been named “bucklandae” since the named person is female).</p></tp:treatment-sec><tp:treatment-sec sec-type="Remarks"><title>Remarks.</title><p>Bowerbank’s type specimen (a fragment, BMNH 1877.5.21.142, <xref ref-type="fig" rid="F2">Fig. 2A</xref>) and slide (Bwbk. 542 ) and two of <xref ref-type="bibr" rid="B18">Carter’s (1871)</xref> types of <tp:taxon-name>Dercitus niger</tp:taxon-name> (BMNH 1895.4.27.1–6, <xref ref-type="fig" rid="F3">Fig. 3A</xref>, and ZMB 3046) were reexamined (see also <xref ref-type="table" rid="T1">Table 1</xref>). Bowerbank’s material (<xref ref-type="fig" rid="F2">Fig. 2</xref>) had calthrops with cladi 81–318 × 12–48 µm (cladome 120–480 µm), toxas 64–111 × 1–2 µm, and sanidasters 22–31 × 0.5–7. In the type material, the toxas showed some peculiar straight or curled side branches usually in the mid section (see below).</p><p>Carter’s type specimens (<xref ref-type="fig" rid="F3">Fig. 3</xref>) possessed spicule sizes closely similar to those of Bowerbank’s type: calthrops 108–356 × 17–37 µm (cladome up to 472 µm), toxas <!--PageBreak-->51–103 × 1.5–3 µm, sanidasters 21–31 × 3–7 µm. However, there was a curious discrepancy in shapes of calthrops and the sanidasters between the BMNH and ZMB Carter type specimens. Presumably this conveys a large variability among specimens from the same locality.</p><p><xref ref-type="bibr" rid="B83">Topsent (1895)</xref> gives the following measurements of specimens from the W coast of France: calthrops with cladi 310–320 × 38–45 µm (thicker than the types), toxas 75–90 (similar to the types), sanidasters 21–27 µm (similar to the types).</p><p>In view of some of the discrepancies we considered it worthwhile to investigate whether spicular differences of specimens within the known range of the species would yield a pattern that could explain some of the differences. We compared spicular data from the northern samples cited above with those of samples from areas in the southern part of the range, from the coasts and offshore localities of Portugal obtained from Dr Joana Xavier and examined spicule sizes and shapes. This led us to the conclusion that there are consistent differences between samples from these areas which should be recognized at the subspecies level.<!--PageBreak--></p></tp:treatment-sec></tp:taxon-treatment><tp:taxon-treatment><tp:treatment-meta><mixed-citation publication-type="journal"><person-group><name><surname>Van Soest</surname><given-names>Rob W.M.</given-names></name><name><surname>Beglinger</surname><given-names>Elly J.</given-names></name><name><surname>De Voogd</surname><given-names>Nicole J.</given-names></name></person-group><article-title>Skeletons in confusion: a review of astrophorid sponges with (dicho–)calthrops as structural megascleres (Porifera, Demospongiae, Astrophorida)</article-title><source>Zookeys</source><day>16</day><month>11</month><year>2010</year><volume>2010</volume><issue>68</issue><fpage>1</fpage><lpage>88</lpage><pub-id pub-id-type="doi">10.3897/zookeys.68.729</pub-id></mixed-citation></tp:treatment-meta><tp:nomenclature><tp:taxon-name>
                        <tp:taxon-name-part taxon-name-part-type="genus">Dercitus</tp:taxon-name-part>
                        (<tp:taxon-name-part taxon-name-part-type="subgenus">Dercitus</tp:taxon-name-part>)
                        <tp:taxon-name-part taxon-name-part-type="species">bucklandi</tp:taxon-name-part> subsp.
                        <tp:taxon-name-part taxon-name-part-type="subspecies">lusitanicus</tp:taxon-name-part>
                    <object-id xmlns:xlink="http://www.w3.org/1999/xlink" xlink:type="simple">urn:lsid:zoobank.org:act:9152BD64-067E-4F21-AF03-6B84E671E2A6</object-id>
                    </tp:taxon-name><tp:taxon-status xmlns:xlink="http://www.w3.org/1999/xlink" xlink:type="simple">ssp.n.</tp:taxon-status><xref ref-type="fig" rid="F4">Figs 4A–E</xref><xref ref-type="fig" rid="F5">5f-j</xref><xref ref-type="table" rid="T1">Table 1</xref><tp:nomenclature-citation-list><tp:nomenclature-citation><tp:taxon-name>Dercitus bucklandi</tp:taxon-name><comment>; <xref ref-type="bibr" rid="B30">Ferrer-Hernandez 1918</xref>: 17; <xref ref-type="bibr" rid="B61">Rodriguez Babio and Gondar 1978</xref>: 34; <xref ref-type="bibr" rid="B2">Acuña et al. 1984</xref> (in <xref ref-type="bibr" rid="B73">Solórzano 1991</xref>: 21); <xref ref-type="bibr" rid="B77">Templado et al. 1986</xref>: 96 (table); <xref ref-type="bibr" rid="B97">Xavier and Van Soest 2007</xref>: 1646.</comment></tp:nomenclature-citation></tp:nomenclature-citation-list></tp:nomenclature><tp:treatment-sec sec-type="Material examined"><title>Material examined.</title><p>Holotype ZMA Por. 21810, Portugal, Gorringe Bank, Gettysburg Peak, 31–38 m, coll. J. Xavier, 2006 (cf. <xref ref-type="bibr" rid="B97">Xavier and Van Soest 2007</xref>, <xref ref-type="fig" rid="F4">Figs 4A–E</xref>).</p><p>Additional specimens. Xavier collection, field nr. B05.09.36, Portugal, Berlengas Archipelago, Lagosteira, 7 m, 16–IX–2005, coll. J.R.B.T. Xavier.</p><p>Xavier collection, field nr. B05.09.59, Portugal, Berlengas Archipelago, Lagosteira, 6–7 m, 16–IX–2005, coll. J. Cristobo.</p><p>Xavier collection, Portugal, field nr. B05.09.98, Berlengas Archipelago, Lagosteira, 6 m, 18–IX–2005, coll. J.R.B.T. Xavier.</p><p>Xavier collection, field nr. B05.09.267, Portugal, Berlengas Archipelago, Gruta do Carreiro Maldito, 6–8 m, IX–2005, coll. A. Cunha.</p><p>Xavier collection, Portugal, field nr. A03/73, Arabida, Ponta da Passagem, 7 m, 16–VII–2003, coll. J.R.B.T. Xavier.</p></tp:treatment-sec><tp:treatment-sec sec-type="Description"><title>Description</title><p>(<xref ref-type="fig" rid="F4">Fig. 4A</xref>). Alive blackish outside and greyish inside (in alcohol chocolate brown throughout). Shape massively encrusting, flat with smooth surface, no apparent oscules; inhalant openings in sieve plates. Consistency cheesy, slightly compressible. A representative size of preserved specimens is 5×4×0.7 cm.</p><p>Skeleton: a layer of microscleres overlying a loose mass of calthrops megascleres. Spicular density appears lower than in the specimens from the British Isles.</p><p>Spicules: calthrops, toxas, sanidasters.</p><p>Calthrops (<xref ref-type="fig" rid="F4">Fig. 4B</xref>), relatively uniform in size, cladi of irregular outline with endings irregularly stair-stepped and/or malformed, occasionally one or more cladi lacking; 58–<italic>108.3</italic>–165 × 5–<italic>14.6</italic>–27 µm, cladome 110–<italic>159.3</italic>–240 µm.</p><p>Toxa-like microscleres (<xref ref-type="fig" rid="F4">Figs 4C–D</xref>), symmetrical, smooth, but slightly undulate / polytylote, with a shallow curve and evenly pointed; 37–<italic>51.3</italic>–69× 0.5–<italic>0.7</italic>–1.5 µm.</p><p>Sanidasters (<xref ref-type="fig" rid="F4">Fig. 4E</xref>), rather uniform in size and shape, spines relatively long and thin, occasionally with a somewhat irregular shape; 16–<italic>19.3</italic>–24 × 0.5–<italic>2.4</italic>–6 µm (including spines).</p><fig id="F4" position="float" orientation="portrait"><label>Figure 4.</label><caption><p><tp:taxon-name>Dercitus (Dercitus) bucklandi lusitanicus</tp:taxon-name> ssp. n., holotype ZMA Por. 21810 from Gorringe Bank, <bold>A</bold> habit <bold>B</bold> various shapes and sizes of calthrops <bold>C</bold> toxa <bold>D</bold> detail of toxa <bold>E</bold> various shapes of sanidasters.</p></caption><graphic xmlns:xlink="http://www.w3.org/1999/xlink" xlink:href="ZooKeys-068-001-g004.jpg" position="float" orientation="portrait" xlink:type="simple"/></fig><fig id="F5" position="float" orientation="portrait"><label>Figure 5.</label><caption><p><tp:taxon-name>Dercitus (Dercitus)</tp:taxon-name> toxa microscleres, a–e. <tp:taxon-name>Dercitus (Dercitus) bucklandi bucklandi</tp:taxon-name> from Celtic Seas, f–j. <tp:taxon-name>Dercitus (Dercitus) bucklandi lusitanicus</tp:taxon-name> ssp. n. from Lusitanian waters.</p></caption><graphic xmlns:xlink="http://www.w3.org/1999/xlink" xlink:href="ZooKeys-068-001-g005.jpg" position="float" orientation="portrait" xlink:type="simple"/></fig></tp:treatment-sec><tp:treatment-sec sec-type="Habitat"><title>Habitat.</title><p>Encrusting, typically bridging crevices and gaps in the substrate, sublittoral down to 6–38 m.</p></tp:treatment-sec><tp:treatment-sec sec-type="Distribution"><title>Distribution.</title><p>Portuguese main coast, Berlengas Islands, Gorringe Seamount. Furthermore, there are reports from the north coast of Spain (Ferrer-Hernandez, 1918; Babio &amp; Gondar, 1978 (not seen); <xref ref-type="bibr" rid="B2">Acuña et al. 1984</xref> (not seen). There is also a record from the Alboran Sea (Western Mediterranean) by <xref ref-type="bibr" rid="B77">Templado et al. 1986</xref>.</p></tp:treatment-sec><tp:treatment-sec sec-type="Remarks"><title>Remarks.</title><p>The spicule measurements of the present specimens are generally significantly smaller than those provided by most previous authors (<xref ref-type="table" rid="T1">Table 1</xref>), which <!--PageBreak-->is especially clear in the sizes of the toxiform microscleres: 51–111 × 1.5–3 µm in the subspecies <italic>bucklandi</italic>, 42–69 × 0.5–1.5 µm in the samples of the new subspecies, compared in <xref ref-type="fig" rid="F5">Fig. 5</xref>: with <italic>bucklandi bucklandi</italic> toxas in <xref ref-type="fig" rid="F5">Figs 5a–e</xref> and <italic>bucklandi lusitanicus</italic> ssp.n. toxas in <xref ref-type="fig" rid="F5">Figs 5f–j</xref>. Possibly, the southern samples may be distinguished at the species level from the northern samples, but in view of the fact that there is an overall strong similarity with <tp:taxon-name>Dercitus bucklandi</tp:taxon-name>, we prefer to recognize only subspecies.</p><p>The toxa–like microscleres of <tp:taxon-name>Dercitus bucklandi</tp:taxon-name> s.l. are unique in the <tp:taxon-name>Astrophorida</tp:taxon-name>. They have been called ‘toxa’ because of the similarity in shape to similar microscleres in microcionid and mycalid Poecilosclerida. However, the resemblance is probably superficial and it is unlikely that these are homologous spicule types. There are subtle differences mostly only clearly visible in SEM images, such as the tendency to become apically swollen, and an overall faint ‘polytyly’ (<xref ref-type="fig" rid="F4">Fig. 4D</xref>), and<!--PageBreak--> – at least in the Bowerbank type material of the nominal subspecies – the not infrequent presence of peculiar side branches or single long spines near the curved part in the middle. Possibly, this indicates that the microsclere derives from an end to end fusion of two incipient smooth microxeas – a more likely assumption than Topsent’s (1895) suggestion that the toxas are modified asters –, but firm proof for this hypothesis is wanting. Smooth microxeas are relatively common in several ancorinid genera.</p></tp:treatment-sec></tp:taxon-treatment></tp:taxon-treatment><tp:taxon-treatment><tp:treatment-meta><mixed-citation publication-type="journal"><person-group><name><surname>Van Soest</surname><given-names>Rob W.M.</given-names></name><name><surname>Beglinger</surname><given-names>Elly J.</given-names></name><name><surname>De Voogd</surname><given-names>Nicole J.</given-names></name></person-group><article-title>Skeletons in confusion: a review of astrophorid sponges with (dicho–)calthrops as structural megascleres (Porifera, Demospongiae, Astrophorida)</article-title><source>Zookeys</source><day>16</day><month>11</month><year>2010</year><volume>2010</volume><issue>68</issue><fpage>1</fpage><lpage>88</lpage><pub-id pub-id-type="doi">10.3897/zookeys.68.729</pub-id></mixed-citation></tp:treatment-meta><tp:nomenclature><label>Subgenus</label><tp:taxon-name>
                        <tp:taxon-name-part taxon-name-part-type="subgenus">Stoeba</tp:taxon-name-part>
                    </tp:taxon-name><tp:taxon-authority>Dendy, 1905</tp:taxon-authority></tp:nomenclature><tp:treatment-sec sec-type="Definition"><title>Definition:</title><p><tp:taxon-name>Dercitus</tp:taxon-name> with a single microsclere category in the form of irregular sanidasters.</p></tp:treatment-sec><tp:treatment-sec sec-type="Type species"><title>Type species:</title><p><tp:taxon-name>Samus simplex</tp:taxon-name> Carter, 1880.</p></tp:treatment-sec><tp:treatment-sec sec-type="Key to taxa of subgenus Dercitus (Stoeba)"><title>Key to taxa of subgenus <tp:taxon-name>Dercitus</tp:taxon-name> (<tp:taxon-name>Stoeba</tp:taxon-name>).</title><table-wrap content-type="key" position="anchor" orientation="portrait"><table><tbody><tr><td rowspan="1" colspan="1">1</td><td rowspan="1" colspan="1">Megascleres exclusively calthrops, no proper dichocalthrops (but bifid cladi may be present in the calthrops)</td><td rowspan="1" colspan="1">2</td></tr><tr><td rowspan="1" colspan="1">–</td><td rowspan="1" colspan="1">Megascleres exclusively dichocalthrops, no proper calthrops</td><td rowspan="1" colspan="1">8</td></tr><tr><td rowspan="1" colspan="1">–</td><td rowspan="1" colspan="1">Megascleres including both dichocalthrops and calthrops</td><td rowspan="1" colspan="1">10</td></tr><tr><td rowspan="1" colspan="1">2</td><td rowspan="1" colspan="1">Longest cladi of calthrops less than 200 µm</td><td rowspan="1" colspan="1">3</td></tr><tr><td rowspan="1" colspan="1">–</td><td rowspan="1" colspan="1">Longest cladi over 200 µm</td><td rowspan="1" colspan="1">5</td></tr><tr><td rowspan="1" colspan="1">3</td><td rowspan="1" colspan="1">Longest cladi of calthrops less than 100 µm</td><td rowspan="1" colspan="1">4</td></tr><tr><td rowspan="1" colspan="1">–</td><td rowspan="1" colspan="1">Longest cladi of calthrops up to 200 µm</td><td rowspan="1" colspan="1"><tp:taxon-name>Dercitus (Stoeba)</tp:taxon-name> sp. Bonaire</td></tr><tr><td rowspan="1" colspan="1">4</td><td rowspan="1" colspan="1">Calthrops exclusively three-claded, may be absent; sanidasters up to 20 µm</td><td rowspan="1" colspan="1"><tp:taxon-name>Dercitus (Stoeba) xanthus</tp:taxon-name></td></tr><tr><td rowspan="1" colspan="1">–</td><td rowspan="1" colspan="1">Calthrops both normal and three-claded, always present; sanidasters 8–12 µm</td><td rowspan="1" colspan="1"><tp:taxon-name>Dercitus (Stoeba) syrmatitus</tp:taxon-name></td></tr><tr><td rowspan="1" colspan="1">5</td><td rowspan="1" colspan="1">Longest cladi of calthrops over 250 µm (maybe up to 400 µm)</td><td rowspan="1" colspan="1"><tp:taxon-name>Dercitus (Stoeba) senegalensis</tp:taxon-name> sp. n.</td></tr><tr><td rowspan="1" colspan="1">–</td><td rowspan="1" colspan="1">Longest cladi of calthrops less than 250 µm</td><td rowspan="1" colspan="1">6</td></tr><tr><td rowspan="1" colspan="1">6</td><td rowspan="1" colspan="1">Sanidasters up to 25 µm long</td><td rowspan="1" colspan="1"><tp:taxon-name>Dercitus (Stoeba)</tp:taxon-name> sp. aff. <italic>plicatus</italic> Malaysia</td></tr><tr><td rowspan="1" colspan="1">–</td><td rowspan="1" colspan="1">Sanidasters only 10–15 µm long</td><td rowspan="1" colspan="1">7</td></tr><tr><td rowspan="1" colspan="1">7</td><td rowspan="1" colspan="1">Live colour red (dark in preservation)</td><td rowspan="1" colspan="1"><tp:taxon-name>Dercitus (Stoeba) latex</tp:taxon-name></td></tr><tr><td rowspan="1" colspan="1">–</td><td rowspan="1" colspan="1">Live colour yellow (white in preservation)</td><td rowspan="1" colspan="1"><tp:taxon-name>Dercitus (Stoeba)</tp:taxon-name> sp. Madagascar</td></tr><tr><td rowspan="1" colspan="1">8</td><td rowspan="1" colspan="1">Cladome only up to 230 µm in diameter</td><td rowspan="1" colspan="1"><tp:taxon-name>Dercitus (Stoeba) occultus</tp:taxon-name></td></tr><tr><td rowspan="1" colspan="1">–</td><td rowspan="1" colspan="1">Cladome up to 450 or more µm in diameter</td><td rowspan="1" colspan="1">9</td></tr><tr><td rowspan="1" colspan="1">9</td><td rowspan="1" colspan="1">Insinuating in calcareous algae, colour brownish</td><td rowspan="1" colspan="1"><tp:taxon-name>Dercitus (Stoeba) simplex</tp:taxon-name></td></tr><tr><td rowspan="1" colspan="1">–</td><td rowspan="1" colspan="1">Encrusting, white</td><td rowspan="1" colspan="1"><tp:taxon-name>Dercitus (Stoeba) verdensis</tp:taxon-name> sp. n.</td></tr><tr><td rowspan="1" colspan="1">10</td><td rowspan="1" colspan="1">Calthrops very large, cladi up to 648 µm</td><td rowspan="1" colspan="1"><tp:taxon-name>Dercitus (Stoeba) reptans</tp:taxon-name></td></tr><tr><td rowspan="1" colspan="1">–</td><td rowspan="1" colspan="1">Cladi of calthrops less than 250 µm</td><td rowspan="1" colspan="1">11</td></tr><tr><td rowspan="1" colspan="1">11</td><td rowspan="1" colspan="1">Calthrops with one cladus distinctly longer</td><td rowspan="1" colspan="1"><tp:taxon-name>Dercitus (Stoeba) bahamensis</tp:taxon-name> sp. n.</td></tr><tr><td rowspan="1" colspan="1">–</td><td rowspan="1" colspan="1">Cladi may be unequal in length but none are distinctly longer</td><td rowspan="1" colspan="1">12</td></tr><tr><td rowspan="1" colspan="1">12</td><td rowspan="1" colspan="1">Dichocalthrops distinctly smaller than calthrops</td><td rowspan="1" colspan="1">13</td></tr><tr><td rowspan="1" colspan="1">–</td><td rowspan="1" colspan="1">Dichocalthrops similar in cladome size as calthrops</td><td rowspan="1" colspan="1">14</td></tr><tr><td rowspan="1" colspan="1">13</td><td rowspan="1" colspan="1">Sanidasters with low short spines</td><td rowspan="1" colspan="1"><tp:taxon-name>Dercitus (Stoeba) lesinensis</tp:taxon-name></td></tr><tr><td rowspan="1" colspan="1">–</td><td rowspan="1" colspan="1">Sanidasters profusedly spined</td><td rowspan="1" colspan="1"><tp:taxon-name>Dercitus (Stoeba) plicatus</tp:taxon-name> s.s.</td></tr><tr><td rowspan="1" colspan="1">14</td><td rowspan="1" colspan="1">Largest dichocalthrops cladomes over 300 µm</td><td rowspan="1" colspan="1"><tp:taxon-name>Dercitus (Stoeba) fijiensis</tp:taxon-name> sp. n.</td></tr><tr><td rowspan="1" colspan="1">–</td><td rowspan="1" colspan="1">Largest dichocalthrops cladomes less than 300 µm</td><td rowspan="1" colspan="1">15</td></tr><tr><td rowspan="1" colspan="1">15</td><td rowspan="1" colspan="1">Sanidasters fusiform, pointed</td><td rowspan="1" colspan="1">16</td></tr><tr><td rowspan="1" colspan="1">–</td><td rowspan="1" colspan="1">Sanidasters rhabd-like, blunt</td><td rowspan="1" colspan="1">17</td></tr><tr><td rowspan="1" colspan="1">16</td><td rowspan="1" colspan="1">Colour pink, thickness of cladi of megascleres 10 µm</td><td rowspan="1" colspan="1"><tp:taxon-name>Dercitus (Stoeba) pauper</tp:taxon-name></td></tr><tr><td rowspan="1" colspan="1">–</td><td rowspan="1" colspan="1">Colour grey, thickness of cladi of megascleres up 27 µm</td><td rowspan="1" colspan="1"><tp:taxon-name>Dercitus (Stoeba) extensus</tp:taxon-name></td></tr><tr><td rowspan="1" colspan="1">17</td><td rowspan="1" colspan="1">Oxeas present</td><td rowspan="1" colspan="1"><tp:taxon-name>Dercitus (Stoeba) dissimilis</tp:taxon-name></td></tr><tr><td rowspan="1" colspan="1">–</td><td rowspan="1" colspan="1">No oxeas</td><td rowspan="1" colspan="1"><tp:taxon-name>Dercitus (Stoeba)</tp:taxon-name> sp. aff. <italic>plicatus</italic> Maldives</td></tr></tbody><!--PageBreak--></table></table-wrap></tp:treatment-sec><tp:taxon-treatment><tp:treatment-meta><mixed-citation publication-type="journal"><person-group><name><surname>Van Soest</surname><given-names>Rob W.M.</given-names></name><name><surname>Beglinger</surname><given-names>Elly J.</given-names></name><name><surname>De Voogd</surname><given-names>Nicole J.</given-names></name></person-group><article-title>Skeletons in confusion: a review of astrophorid sponges with (dicho–)calthrops as structural megascleres (Porifera, Demospongiae, Astrophorida)</article-title><source>Zookeys</source><day>16</day><month>11</month><year>2010</year><volume>2010</volume><issue>68</issue><fpage>1</fpage><lpage>88</lpage><pub-id pub-id-type="doi">10.3897/zookeys.68.729</pub-id></mixed-citation></tp:treatment-meta><tp:nomenclature><tp:taxon-name>
                        <tp:taxon-name-part taxon-name-part-type="genus">Dercitus</tp:taxon-name-part>
                        (<tp:taxon-name-part taxon-name-part-type="subgenus">Stoeba</tp:taxon-name-part>)
                        <tp:taxon-name-part taxon-name-part-type="species">simplex</tp:taxon-name-part>
                    </tp:taxon-name><tp:taxon-authority>(Carter, 1880)</tp:taxon-authority><xref ref-type="fig" rid="F6">Figs 6A–B</xref><tp:nomenclature-citation-list><tp:nomenclature-citation><tp:taxon-name>Samus simplex</tp:taxon-name><comment><xref ref-type="bibr" rid="B21">Carter 1880</xref>: 60, pl. V fig. 26.</comment></tp:nomenclature-citation><tp:nomenclature-citation><tp:taxon-name>Stoeba simplex</tp:taxon-name><comment>; <xref ref-type="bibr" rid="B71">Sollas 1888</xref>: 102; <xref ref-type="bibr" rid="B52">Maldonado 2002</xref>: 155, fig. 12A–B.</comment></tp:nomenclature-citation><tp:nomenclature-citation><tp:taxon-name>Dercitus simplex</tp:taxon-name><comment>; <xref ref-type="bibr" rid="B79">Thiele 1900</xref>: 20, pl. II fig. 1.</comment></tp:nomenclature-citation><tp:nomenclature-citation><tp:taxon-name>Stoeba plicata</tp:taxon-name><comment> var. <italic>simplex</italic>; <xref ref-type="bibr" rid="B102">Annandale 1915</xref>: 458.</comment></tp:nomenclature-citation><tp:nomenclature-citation><tp:taxon-name>Dercitus plicatus var. simplex</tp:taxon-name><comment>; <xref ref-type="bibr" rid="B99">Burton and Rao 1932</xref>: 309.</comment></tp:nomenclature-citation><tp:nomenclature-citation><tp:taxon-name>Halina plicata</tp:taxon-name><comment>; <xref ref-type="bibr" rid="B81">Thomas 1972</xref>: 353, pl. II figs 6A–B.</comment></tp:nomenclature-citation></tp:nomenclature-citation-list></tp:nomenclature><tp:treatment-sec sec-type="Material examined"><title>Material examined.</title><p>BMNH 1931.1.1.31a, Invisible Bank, Andaman Islands, slide only of which it is uncertain whether it represents the present species. Type: Indian Museum Calcutta ? (not seen).</p></tp:treatment-sec><tp:treatment-sec sec-type="Description"><title>Description</title><p>(from Carter and Sollas). “Sponge excavating. Spicules: Megasclere dichotriaene, rhabdome 0.210 × 0.042 mm. Microsclere rod-like with numerous small spines 0.0127 mm in length. Habitat: Gulf of Manaar”.</p><fig id="F6" position="float" orientation="portrait"><label>Figure 6.</label><caption><p><tp:taxon-name>Dercitus (Stoeba)</tp:taxon-name> microphotos, A–B. <tp:taxon-name>Dercitus (Stoeba) simplex</tp:taxon-name>, BMNH 1931.1.1.31a, slide of specimen from Invisible Bank, Andaman Islands, <bold>A</bold> overview of dichocalthrops (scale bar 100 µm) <bold>B</bold> sanidasters (scale bar 50 µm) <bold>C–F</bold> <tp:taxon-name>Dercitus (Stoeba) plicatus</tp:taxon-name>, holoype MNHN DT 3635, with schizotype BMNH 1868.3.2.1. (slide only), from Algiers 1868, <bold>C</bold> photo of holotype, made by P. Cárdenas (scale bar 1 cm) <bold>D</bold> overview of spicules in BMNH type slide (scale bar 100 µm) <bold>E</bold> SEM photo of megascleres from holotype <bold>F</bold> sanidasters from holotype.</p></caption><graphic xmlns:xlink="http://www.w3.org/1999/xlink" xlink:href="ZooKeys-068-001-g006.jpg" position="float" orientation="portrait" xlink:type="simple"/></fig></tp:treatment-sec><tp:treatment-sec sec-type="Remarks"><title>Remarks.</title><p>The exact properties and variation of this species have not been established so far, so we can only provide a discussion pending a proper revision. The type material has not been reexamined and its precise whereabouts are uncertain.</p><p><xref ref-type="bibr" rid="B102">Annandale (1915)</xref> described specimens from the Mergui Archipelago (now Myanmar) as similarly ‘excavating’ (they are insinuating dead corals and filling spaces presumably made by clionaid sponges) and having dichocalthrops, and a single calthrops, as megascleres (sizes not given); sanidasters 16.2 µm.</p><p><xref ref-type="bibr" rid="B81">Thomas (1972)</xref> described ‘coral boring’ material from the Gulf of Manaar, insinuating, with dichocalthrops having protocladi 33×2, deuterocladi 79×16, rhabdome 63×16 and cladome 210 µm. The rhabdome is clearly shorter than in the other described specimens.</p><p>In contrast to previous descriptions, <xref ref-type="bibr" rid="B79">Thiele (1900)</xref> recorded this species from Ternate (Indonesia, Halmahera) as forming a black encrustation likened to <tp:taxon-name>Dercitus (Dercitus) bucklandi</tp:taxon-name>. Spicule dimensions provided were: rhabdome of dichocalthrops 150 × 25 µm, cladome also similar in size, sanidasters 9 µm, provided with ‘numerous clear spines’. Thiele also mentions the presence of large (12–35 µm) pigment cells.</p><p><xref ref-type="bibr" rid="B52">Maldonado (2002)</xref> gave a description of an Indian specimen from the Andaman Islands, supposedly of this species, but not the Gulf of Manaar type specimen itself. It is presumed that he described the specimen mentioned in <xref ref-type="bibr" rid="B99">Burton and Rao (1932)</xref>. We borrowed the same slide from the NHM collection (BMNH 31.1.1.31a). It is possible that this specimen which according to Burton and Rao (l.c.) in external form resembled <xref ref-type="bibr" rid="B24">Dendy’s (1905)</xref> <tp:taxon-name>Dercitus (Stoeba) extensus</tp:taxon-name> more than <tp:taxon-name>Dercitus (Stoeba) simplex</tp:taxon-name> may indeed have been of another species as there is a big difference between the original description of Carter and the Burton and Rao slide in the size of the microrhabds: 12.7 µm in the type, 18–28 × 3–7 µm in the Andaman specimen (<xref ref-type="fig" rid="F6">Fig. 6B</xref>). The rhabd of the dichocalthrops of the type is given as 210 × 42 µm whereas Maldonado gives 40–225 × 60–75 µm in the Andaman specimen (remeasured by us 75–<italic>251.5</italic>–317 × 12–<italic>39.8</italic>–52 µm) (<xref ref-type="fig" rid="F6">Fig. 6A</xref>). Maldonado additionally gives protocladi as 30–50 × 12–60 µm (remeasured by us: 53–<italic>84.3</italic>–117 × 14–<italic>39.7</italic>–51) and deuterocladi as up to 150 × 35–40 µm (remeasured 15–<italic>105.0</italic>–157 × 8–<italic>29.4</italic>–38 µm). Cladomes 128–<italic>386.8</italic>–492 µm. Small dichocalthrops were rare in the slide.</p><p>If all these specimens are members of a single species, then it occurs on both sides of the Gulf of Bengal as well as on the islands in the middle of it and to the east into Indonesia. However, specimens need to be reexamined.</p></tp:treatment-sec></tp:taxon-treatment><tp:taxon-treatment><tp:treatment-meta><mixed-citation publication-type="journal"><person-group><name><surname>Van Soest</surname><given-names>Rob W.M.</given-names></name><name><surname>Beglinger</surname><given-names>Elly J.</given-names></name><name><surname>De Voogd</surname><given-names>Nicole J.</given-names></name></person-group><article-title>Skeletons in confusion: a review of astrophorid sponges with (dicho–)calthrops as structural megascleres (Porifera, Demospongiae, Astrophorida)</article-title><source>Zookeys</source><day>16</day><month>11</month><year>2010</year><volume>2010</volume><issue>68</issue><fpage>1</fpage><lpage>88</lpage><pub-id pub-id-type="doi">10.3897/zookeys.68.729</pub-id></mixed-citation></tp:treatment-meta><tp:nomenclature><tp:taxon-name>
                        <tp:taxon-name-part taxon-name-part-type="genus">Dercitus</tp:taxon-name-part>
                        (<tp:taxon-name-part taxon-name-part-type="subgenus">Stoeba</tp:taxon-name-part>)
                        <tp:taxon-name-part taxon-name-part-type="species">plicatus</tp:taxon-name-part>
                    </tp:taxon-name><tp:taxon-authority>(Schmidt, 1868)</tp:taxon-authority><xref ref-type="fig" rid="F6">Figs 6C–F</xref><tp:nomenclature-citation-list><tp:nomenclature-citation><tp:taxon-name>Corticium plicatum</tp:taxon-name><comment><xref ref-type="bibr" rid="B67">Schmidt 1868</xref>: 2, pl. III fig. 11.</comment></tp:nomenclature-citation><tp:nomenclature-citation><tp:taxon-name>Calcabrina plicata</tp:taxon-name><comment>; <xref ref-type="bibr" rid="B71">Sollas 1888</xref>: 281.</comment></tp:nomenclature-citation><tp:nomenclature-citation><tp:taxon-name>Dercitus plicata</tp:taxon-name><comment>; <xref ref-type="bibr" rid="B45">Lendenfeld 1894</xref>: 17, pl. II fig. 10, l. III fig. 43.<!--PageBreak--></comment></tp:nomenclature-citation><tp:nomenclature-citation><tp:taxon-name>Dercitus plicatus</tp:taxon-name><comment>; <xref ref-type="bibr" rid="B83">Topsent 1895</xref>: 531, pl. XXII figs 6–10; <xref ref-type="bibr" rid="B3">Babiç 1922</xref>: 286, fig. V-1; <xref ref-type="bibr" rid="B50">Lévi and Vacelet 1958</xref>: 231, Figs 10–11; <xref ref-type="bibr" rid="B57">Pulitzer-Finali 1972</xref>: 345; <xref ref-type="bibr" rid="B58">Pulitzer-Finali 1983</xref>: 467; <xref ref-type="bibr" rid="B77">Templado et al. 1986</xref>: 96 (table); <xref ref-type="bibr" rid="B54">Pansini 1987</xref>: 157; <xref ref-type="bibr" rid="B92">Van Soest 1993</xref>: 210 (table).</comment></tp:nomenclature-citation></tp:nomenclature-citation-list></tp:nomenclature><tp:treatment-sec sec-type="Material examined"><title>Material examined.</title><p>Holotype MNHN DT 3635, labeled “<tp:taxon-name>Corticium plicatum</tp:taxon-name> Schmidt 1868 no. 96” (there is also a slide – not examined - with Schmidt’s handwriting, bearing the date 1868); schizotype BMNH 1868.3.2.1. (slide), labeled “<tp:taxon-name>Corticium plicatum</tp:taxon-name> Schmidt, 1868, <tp:taxon-name>Calcabrina plicata</tp:taxon-name>, Algiers 1868”.</p><p>Additional specimen ZMA Por. 15101a, Banyuls, ‘coralligène’, 42.4833°N; 3.138°E, 10 m, coll. S. Groot, 10 August 1981.</p></tp:treatment-sec><tp:treatment-sec sec-type="Description"><title>Description.</title><p>The wet holotype (<xref ref-type="fig" rid="F6">Fig. 6C</xref>) consists of two pieces, one small brownish mass of 2×2 cm, the actual specimen, and a larger limestone mass covered with bryozoans which does not appear to contain any additional sponge material but is presumed to be part of the substratum on which the sponge grew. The holotype is slightly fleshy, and in cross section consists of an outer layer of sanidasters overlying a dense confused mass of calthrops. Later descriptions (e.g. <xref ref-type="bibr" rid="B83">Topsent 1895</xref>) diagnose this species as encrusting and insinuating between stones and calcareous algae. Colour white, interior yellowish. Consistency firm, collagenous. Surface smooth with single oscules elevated into small conical papillae. Numerous large cells with inclusions (70 µm).</p><p>Spiculation of the holotype (<xref ref-type="fig" rid="F6">Figs 6E-F</xref>, <xref ref-type="table" rid="T2">Table 2</xref>): Calthrops, dichocalthrops, sanidasters.</p><table-wrap id="T2" position="float" orientation="portrait"><label>Table 2.</label><caption><p>Spicule data reported for specimens of <tp:taxon-name>Dercitus (Stoeba) plicatus</tp:taxon-name> (*denotes computed lengths, see text).</p></caption><table><tbody><tr><th rowspan="1" colspan="5">a. Specimens from the Northeastern Atlantic-Mediterranean area</th></tr><tr><th rowspan="1" colspan="1">Author</th><th rowspan="1" colspan="1">calthrops</th><th rowspan="1" colspan="1">dichocalthrops</th><th rowspan="1" colspan="1">sanidaster</th><th rowspan="1" colspan="1">locality</th></tr><tr><td rowspan="1" colspan="1"><xref ref-type="bibr" rid="B67">Schmidt 1868</xref> holotype MNHN D.T. 3636</td><td rowspan="1" colspan="1">41–188 × 3–29 cladome 57–252</td><td rowspan="1" colspan="1">prot. 20–28 deut. 15–36 rhabd 28–57 cladome 67–105</td><td rowspan="1" colspan="1">11–19 × 1–2</td><td rowspan="1" colspan="1">Algeria</td></tr><tr><td rowspan="1" colspan="1"><xref ref-type="bibr" rid="B67">Schmidt 1868</xref> Schizotype BMNH 1868.3.2.1</td><td rowspan="1" colspan="1">36–183 × 4–28 cladome 62–258</td><td rowspan="1" colspan="1">prot. 14–21 deut. 21–33 rhabd 36–45 cladome 73–93</td><td rowspan="1" colspan="1">11–18 × 1–2.5</td><td rowspan="1" colspan="1">Algeria</td></tr><tr><td rowspan="1" colspan="1"><xref ref-type="bibr" rid="B71">Sollas 1888</xref></td><td rowspan="1" colspan="1">60 cladome 90*</td><td rowspan="1" colspan="1">present (rare)</td><td rowspan="1" colspan="1">8.3</td><td rowspan="1" colspan="1">Algeria</td></tr><tr><td rowspan="1" colspan="1"><xref ref-type="bibr" rid="B45">Lendenfeld 1894</xref></td><td rowspan="1" colspan="1">60–80 × 8 cladome 90–120*</td><td rowspan="1" colspan="1">present (small)</td><td rowspan="1" colspan="1">6–7 × 1.5</td><td rowspan="1" colspan="1">Adriatic</td></tr><tr><td rowspan="1" colspan="1"><xref ref-type="bibr" rid="B83">Topsent 1895</xref></td><td rowspan="1" colspan="1">170–200x 25–30 cladome 255–300*</td><td rowspan="1" colspan="1">present</td><td rowspan="1" colspan="1">12–15 × 2–3</td><td rowspan="1" colspan="1">Banyuls</td></tr><tr><td rowspan="1" colspan="1"><xref ref-type="bibr" rid="B3">Babiç 1922</xref></td><td rowspan="1" colspan="1">50–238x 18–35 cladome 75–357*</td><td rowspan="1" colspan="1">prot.15–18 deut. 22–100 rhabd 50–120 cladm 72–218*</td><td rowspan="1" colspan="1">10–16 × 2–3</td><td rowspan="1" colspan="1">Adriatic</td></tr><tr><td rowspan="1" colspan="1"><xref ref-type="bibr" rid="B50">Lévi and Vacelet 1958</xref></td><td rowspan="1" colspan="1">60–250 × 30 cladome 90–375*</td><td rowspan="1" colspan="1">prot.25–30 deut. 20–70 rhabd 40–80 cladome 80–190*</td><td rowspan="1" colspan="1">12–13</td><td rowspan="1" colspan="1">Portugal (Gettysburg)</td></tr><tr><td rowspan="1" colspan="1"><xref ref-type="bibr" rid="B57">Pulitzer-Finali 1972</xref></td><td rowspan="1" colspan="1">40–60 (rare) cladome 60–90*</td><td rowspan="1" colspan="1">prot.not given deut.not given rhabd not given cladm 60–210</td><td rowspan="1" colspan="1">10–20</td><td rowspan="1" colspan="1">Italy</td></tr><tr><td rowspan="1" colspan="1"><xref ref-type="bibr" rid="B58">Pulitzer-Finali 1983</xref></td><td rowspan="1" colspan="1">40–200 cladome 60–300*</td><td rowspan="1" colspan="1">prot.20–40 deut.25–50 rhabd not given cladm 80–180*</td><td rowspan="1" colspan="1">12–16×2.5</td><td rowspan="1" colspan="1">Italy</td></tr><tr><td rowspan="1" colspan="1"><xref ref-type="bibr" rid="B6">Boury-Esnault and Lopes 1985</xref></td><td rowspan="1" colspan="1">30–206×3–23 cladome 45–309*</td><td rowspan="1" colspan="1">cladi 44–65 rhabd 75–80 cladm 80–125*</td><td rowspan="1" colspan="1">11–18 × 0.7–1.5</td><td rowspan="1" colspan="1">Azores</td></tr><tr><td rowspan="1" colspan="1">ZMA 15101 unpublished</td><td rowspan="1" colspan="1">56–195 × 7–20 cladome 92–238</td><td rowspan="1" colspan="1">proto 24–31 deut. 15–21 rhabd. 35–40 cladome 78–98</td><td rowspan="1" colspan="1">16–22 × 1.5–2</td><td rowspan="1" colspan="1">Banyuls</td></tr><tr><th rowspan="1" colspan="5">b. Specimens described as different species suspected to be D. plicatus.</th></tr><tr><td rowspan="1" colspan="1"><tp:taxon-name>Dercitus lesinensis</tp:taxon-name> (includes oxeas)</td><td rowspan="1" colspan="1">92–165 × 14–31  cladome 180–210</td><td rowspan="1" colspan="1">proto 16–18 deut. 15–32 rhabd 45–50 cladome 60–74</td><td rowspan="1" colspan="1">11–18 × 2–3 </td><td rowspan="1" colspan="1">Adriatic</td></tr><tr><td rowspan="1" colspan="1"><tp:taxon-name>Nethea dissimilis</tp:taxon-name> (includes oxeas)</td><td rowspan="1" colspan="1">45–175 × 5–21  cladome 67–263*</td><td rowspan="1" colspan="1">cladome 77–102</td><td rowspan="1" colspan="1">8–15 × 0.7–4 </td><td rowspan="1" colspan="1">Naples</td></tr><tr><th rowspan="1" colspan="5">c. Specimens originally identfied as D. plicatus here assigned to new species.</th></tr><tr><td rowspan="1" colspan="1"><tp:taxon-name>Dercitus senegalensis</tp:taxon-name> sp. n. Van Soest, 1993 (list) ZMA 21350 (holotype)</td><td rowspan="1" colspan="1">92–426 × 8–55 cladome 126–618</td><td rowspan="1" colspan="1">not present</td><td rowspan="1" colspan="1">11–17 × 1–4</td><td rowspan="1" colspan="1">Senegal</td></tr><tr><td rowspan="1" colspan="1"><xref ref-type="bibr" rid="B92">Van Soest 1993</xref> (list) ZMA 06721 (paratype)</td><td rowspan="1" colspan="1">36–480 × 6–60 cladome 61–810</td><td rowspan="1" colspan="1">not present</td><td rowspan="1" colspan="1">12–21 × 1.5–3</td><td rowspan="1" colspan="1">Mauritania</td></tr><tr><td rowspan="1" colspan="1"><xref ref-type="bibr" rid="B48">Lévi 1952</xref></td><td rowspan="1" colspan="1">250 × 30 µm</td><td rowspan="1" colspan="1">not present</td><td rowspan="1" colspan="1">10–15 × 2</td><td rowspan="1" colspan="1">Senegal</td></tr><tr><td rowspan="1" colspan="1">ZMA 21697 so far unpublished</td><td rowspan="1" colspan="1">141–295 ×11–48 cladome 228–475</td><td rowspan="1" colspan="1">not present</td><td rowspan="1" colspan="1">13–21 × 1–2</td><td rowspan="1" colspan="1">Aegean Sea</td></tr><tr><td rowspan="1" colspan="1"><tp:taxon-name>Dercitus verdensis</tp:taxon-name> sp. n. Van Soest,1993 (list) ZMA 07521b </td><td rowspan="1" colspan="1">not present</td><td rowspan="1" colspan="1">prot. 42–56 deut. 23–204 rhabd. 71–252 cladome 132–475</td><td rowspan="1" colspan="1">11–16 × 1–2</td><td rowspan="1" colspan="1">Cape Verde Is.</td></tr><tr><td rowspan="1" colspan="1"><tp:taxon-name>Dercitus fijiensis</tp:taxon-name> sp. n. ZMUC unnumbered</td><td rowspan="1" colspan="1">96–258 × 198–37 clad.186–420</td><td rowspan="1" colspan="1">prot. 19–30 deut. 55–192 rhabd. 58–132 clad. 129–361</td><td rowspan="1" colspan="1">15–21 × 3–4</td><td rowspan="1" colspan="1">Fiji</td></tr><tr><th rowspan="1" colspan="5">d. Specimens from the Indo-West Pacific suspected to belong to undescribed species</th></tr><tr><td rowspan="1" colspan="1"><xref ref-type="bibr" rid="B72">Sollas 1902</xref> BMNH? not found</td><td rowspan="1" colspan="1">100–240 × 15–27 cladome 150–360*</td><td rowspan="1" colspan="1">not present</td><td rowspan="1" colspan="1">12–25 × 2–3</td><td rowspan="1" colspan="1">Malaysia</td></tr><tr><td rowspan="1" colspan="1">MSNG MD6,MD2 <xref ref-type="bibr" rid="B15">Calcinai et al. 2000</xref></td><td rowspan="1" colspan="1">70–90 cladome rare</td><td rowspan="1" colspan="1">prot.12–25 105–135*deut. 20–82 rhabd. 41–102 cladm.60–200*</td><td rowspan="1" colspan="1">8–13 × 2–3</td><td rowspan="1" colspan="1">Maldives</td></tr></tbody></table></table-wrap><p>Calthrops (<xref ref-type="fig" rid="F6">Fig. 6E</xref>) are dominating the megasclere complement, in a wide size range, but not divisible in size classes, most are regular four-claded equal-length spicules, a few three-claded occur and occasionally cladi are a bit crooked, cladi 41–<italic>101.0</italic>–188 × 3–<italic>14.7</italic>–29 µm, cladomes 57–<italic>154.4</italic>–252 µm.</p><p>Dichocalthrops (<xref ref-type="fig" rid="F6">Fig. 6E</xref>), relatively rare, only a dozen were encountered in the spicule slide made from the holotype, invariably smaller than the biggest calthrops; infrequent incipient dichocalthrops, were encountered, with only two or one of the cladi bifid. Size of protocladi 20–<italic>22.4</italic>–28 × 4–<italic>5.6</italic>–8 µm, deuterocladi 15–<italic>28.0</italic>–36 × 2–<italic>3.6</italic>–6 µm, rhabds 28–<italic>45.6</italic>–57 × 3–<italic>5.6</italic>–9 µm, and cladomes 67–<italic>86.8</italic>–105 µm.</p><p>Sanidasters (<xref ref-type="fig" rid="F6">Fig. 6F</xref>) are slightly fusiform and profusedly spined, relatively uniform in shape and size, 11–<italic>14.9</italic>–19 × 1–<italic>1.65</italic>–2 µm.</p><p>Additionally, we observed some oxeas of uniform size, approximately 150 × 3–4 µm, assumed to be foreign to the sponge.</p><p>Description of the BMNH Schmidt’s type slide (<xref ref-type="fig" rid="F6">Fig. 6D</xref>, <xref ref-type="table" rid="T2">Table 2</xref>). The spicules (calthrops, dichocalthrops and sanidasters) are dissociated, but even in that condition it can be concluded that the slide is almost certainly taken from the holotype as the frequencies of occurrence and the sizes of the spicules are very similar to those of the holotype. Calthrops dominate the megascleres (<xref ref-type="fig" rid="F6">Fig. 6C</xref>); most are regular, but occasionally some are three-claded or rarely two-claded. Endings of the cladi may occasionally be abruptly bent, bifid, indicating incipient dichocalthrops. They occur in a large size range, cladi 36–183 × 4–28 µm, cladomes 62–258 µm, almost identical in range to the spicules measured from the holotype. Dichocalthrops rare, as the slide contained only four measurable dichocalthrops, protocladi 15–21 × 3.5–10 <!--PageBreak--><!--PageBreak-->µm, deuterocladi 21–33 × 3–8 µm, rhabds 73–95 µm, cladomes 36–45 µm. Sanidasters 11–18 × 1–2.5 µm.</p><p>The only non-type specimen available to us, ZMA Por. 15101 from Banyuls has spiculation closely similar to the type material (<xref ref-type="table" rid="T2">Table 2</xref>). Only the sanidasters appear on average slightly longer and more robust.</p></tp:treatment-sec><tp:treatment-sec sec-type="Habitat"><title>Habitat.</title><p>Encrusting and insinuating in crevices, large depth range down to 100 m.</p></tp:treatment-sec><tp:treatment-sec sec-type="Distribution"><title>Distribution.</title><p>Originally reported from Algeria. Elsewhere reported with certainty from Banyuls, Naples and the Adriatic. Possibly some of the records from the adjacent North Atlantic (<xref ref-type="bibr" rid="B50">Lévi and Vacelet 1958</xref>; <xref ref-type="bibr" rid="B6">Boury-Esnault and Lopes 1985</xref>) also refer to the present species, but see below.</p></tp:treatment-sec><tp:treatment-sec sec-type="Remarks"><title>Remarks.</title><p>Spicule dimensions of reported specimens are presented in <xref ref-type="table" rid="T2">Table 2</xref>. <xref ref-type="bibr" rid="B71">Sollas (1888)</xref>, <xref ref-type="bibr" rid="B45">Lendenfeld (1894)</xref> and <xref ref-type="bibr" rid="B57">Pulitzer-Finali (1972)</xref> give unusually small calthrops (cladi 60–80 µm). <xref ref-type="bibr" rid="B71">Sollas (1888)</xref> and <xref ref-type="bibr" rid="B45">Lendenfeld (1894)</xref> additionally give very small sanidasters (8.3 and 6–7 µm). <xref ref-type="bibr" rid="B83">Topsent (1895)</xref> gives spicule data for this species as follows: calthrops with cladi 170–200 µm; dichocalthrops with similar sized cladi, with rabd thickness 25–30 µm; sanidasters 12–15 × 2–3 µm. <xref ref-type="bibr" rid="B58">Pulitzer-Finali (1983)</xref> reports this species from various Western Mediterranean localities and depths 1–100 m. Colours reported were white, pink, violet and brown. Both calthrops (cladi 40–200 µm) and dichocalthrops (cladome 60–210 µm) were present in variable quantities. Sanidasters varied between 10 and 20 µm. <xref ref-type="bibr" rid="B54">Pansini (1987)</xref> reports white specimen<!--PageBreak-->s from the Alboran Sea lacking dichotriaenes, but provided no further data. It is possible this record concerns <tp:taxon-name>Dercitus (Stoeba) senegalensis</tp:taxon-name> sp. n. (see below).</p><p><tp:taxon-name>Dercitus (Stoeba) plicatus</tp:taxon-name> is apparently quite variable and this may have led to widespread reports of the species from various East Atlantic localities, but also from Malaysia (<xref ref-type="bibr" rid="B72">Sollas 1902</xref>), Gulf of Mannar (<xref ref-type="bibr" rid="B80">Thomas 1970</xref>), Maldives (<xref ref-type="bibr" rid="B15">Calcinai et al. 2000</xref>), and Fiji (<xref ref-type="bibr" rid="B78">Tendal 1969</xref>).</p><p>We believe alleged records of this species outside the Mediterranean (<xref ref-type="table" rid="T2">Table 2</xref>) need to be reviewed critically on the basis of reexamination of the specimens. We have done so for material available to us from West African and Fijian localities (see below). In these specimens we found important differences with Mediterranean <tp:taxon-name>Dercitus (Stoeba) plicatus</tp:taxon-name>, which led us to assign them to three new species. It is likely that further records from e.g. Indo-West Pacific localities which we could not verify are part of a complex of <tp:taxon-name>Dercitus plicatus</tp:taxon-name>-like sister species distributed over most of the warmer parts of the oceans.</p><p>Several species of <tp:taxon-name>Dercitus (Stoeba)</tp:taxon-name> were synonymized with the present species by various authors, including the type species <tp:taxon-name>Dercitus (Stoeba) simplex</tp:taxon-name>. In most cases these synonymies are not accepted by us.</p></tp:treatment-sec></tp:taxon-treatment><tp:taxon-treatment><tp:treatment-meta><mixed-citation publication-type="journal"><person-group><name><surname>Van Soest</surname><given-names>Rob W.M.</given-names></name><name><surname>Beglinger</surname><given-names>Elly J.</given-names></name><name><surname>De Voogd</surname><given-names>Nicole J.</given-names></name></person-group><article-title>Skeletons in confusion: a review of astrophorid sponges with (dicho–)calthrops as structural megascleres (Porifera, Demospongiae, Astrophorida)</article-title><source>Zookeys</source><day>16</day><month>11</month><year>2010</year><volume>2010</volume><issue>68</issue><fpage>1</fpage><lpage>88</lpage><pub-id pub-id-type="doi">10.3897/zookeys.68.729</pub-id></mixed-citation></tp:treatment-meta><tp:nomenclature><tp:taxon-name>
                        <tp:taxon-name-part taxon-name-part-type="genus">Dercitus</tp:taxon-name-part>
                        (<tp:taxon-name-part taxon-name-part-type="subgenus">Stoeba</tp:taxon-name-part>)
                        <tp:taxon-name-part taxon-name-part-type="species">lesinensis</tp:taxon-name-part>
                    </tp:taxon-name><tp:taxon-authority>(Lendenfeld, 1894)</tp:taxon-authority><xref ref-type="fig" rid="F7">Figs 7A–D</xref><tp:nomenclature-citation-list><tp:nomenclature-citation><tp:taxon-name>Pachastrella lesinensis</tp:taxon-name><comment><xref ref-type="bibr" rid="B45">Lendenfeld 1894</xref>: 18, pl. II fig. 18, pl. III fig. 44, pl. IV figs 67–68.</comment></tp:nomenclature-citation><tp:nomenclature-citation><tp:taxon-name>Dercitancorina lesinensis</tp:taxon-name><comment>; <xref ref-type="bibr" rid="B85">Topsent 1902</xref>: 15.</comment></tp:nomenclature-citation><tp:nomenclature-citation><tp:taxon-name>Stoeba lesinensis</tp:taxon-name><comment>; <xref ref-type="bibr" rid="B52">Maldonado 2002</xref>: 156.</comment></tp:nomenclature-citation></tp:nomenclature-citation-list></tp:nomenclature><tp:treatment-sec sec-type="Material examined"><title>Material examined.</title><p>Syntype fragment ZMB 2409, dredged near Lesina, Croatia.</p></tp:treatment-sec><tp:treatment-sec sec-type="Description"><title>Description.</title><p>Encrusting and insinuating among stones and coralline algae, with oscular elevations. The fragment examined by us was a thin rounded papilla-like extension (probably from the larger of the two type specimens described by Lendenfeld). Consistency slightly rubbery. Colour (alcohol) orange.</p><p>Skeleton: at the surface consisting of a dense crust of microscleres, subdermally the skeleton consists of a mass of calthrops, embedded in a fibrous-organic groundmass.</p><p>Spicules: calthrops, dichocalthrops and sanidasters, no complete oxeas are found in the fragment examined, but a few broken monaxones were present.</p><p>Calthrops (<xref ref-type="fig" rid="F7">Fig. 7A</xref>), with occasional bifid cladus endings, cladi 92–<italic>130.9</italic>–165 × 14–<italic>21.3</italic>–31 µm (Lendenfeld: up to 160 × 40 µm), cladomes 180–210 µm.</p><p>Dichocalthrops (<xref ref-type="fig" rid="F7">Fig. 7B</xref>), rare, small, mentioned by Lendenfeld, but no measurements given. Our preparations contained a few, with protocladi 16–18 × 3–8 µm, deuterocladi 15–32 × 3–6 mm, cladome diameters 70–74 µm, rhabdi 40–47 µm.</p><p>Sanidasters (<xref ref-type="fig" rid="F7">Figs 7C–D</xref>), with short low spination, size 11–<italic>15.2</italic>–18 × 2–<italic>2.45</italic>–3 µm (Lendenfeld: 12–15 × 1.6 µm).</p><fig id="F7" position="float" orientation="portrait"><label>Figure 7.</label><caption><p><tp:taxon-name>Dercitus (Stoeba) lesinensis</tp:taxon-name>, syntype ZMB 2409, dredged near Lesina, Croatia, <bold>A</bold> various calthrops <bold>B</bold> various dichocalthrops <bold>C</bold> mass of sanidasters <bold>D</bold> various sanidasters.</p></caption><graphic xmlns:xlink="http://www.w3.org/1999/xlink" xlink:href="ZooKeys-068-001-g007.jpg" position="float" orientation="portrait" xlink:type="simple"/></fig></tp:treatment-sec><tp:treatment-sec sec-type="Habitat"><title>Habitat.</title><p>No data.</p></tp:treatment-sec><tp:treatment-sec sec-type="Distribution"><title>Distribution.</title><p>Adriatic. So far there is only a single record of this species.</p></tp:treatment-sec><tp:treatment-sec sec-type="Remarks"><title>Remarks.</title><p>A major difference with the original description is the lack of giant oxeas (4000 × 70 µm), some centrotylote, reported and pictured by <xref ref-type="bibr" rid="B45">Lendenfeld (1894)</xref>; also tylostyles and strongyles were reported. The fragment of the type specimen received from ZMB did not contain any such spicules, except for some broken fragments. For <xref ref-type="bibr" rid="B52">Maldonado (2002)</xref> the alleged presence of oxeas in a species otherwise considered by him a typical <tp:taxon-name>Stoeba</tp:taxon-name> was the reason to accept species with structural monaxone megascleres within the definition of <tp:taxon-name>Stoeba</tp:taxon-name>. We maintain that such spicules, if they would be proper, are auxiliary, not structural.</p><p>This species is similar in most respects to <tp:taxon-name>Dercitus (Stoeba) plicatus</tp:taxon-name>, but the orange colour has not been reported for that species (although <xref ref-type="bibr" rid="B58">Pulitzer-Finali (1983)</xref> mentions brown specimens of <tp:taxon-name>Dercitus (Stoeba) plicatus</tp:taxon-name>). Based on our observations of the sanidasters, it is possible that these are slightly different from <tp:taxon-name>Dercitus (Stoeba) plicatus</tp:taxon-name> in spination, with the latter having more profused spines. In view of this, we are forced to retain <tp:taxon-name>Dercitus (Stoeba) lesinensis</tp:taxon-name> as a valid species for the time being.<!--PageBreak--></p></tp:treatment-sec></tp:taxon-treatment><tp:taxon-treatment><tp:treatment-meta><mixed-citation publication-type="journal"><person-group><name><surname>Van Soest</surname><given-names>Rob W.M.</given-names></name><name><surname>Beglinger</surname><given-names>Elly J.</given-names></name><name><surname>De Voogd</surname><given-names>Nicole J.</given-names></name></person-group><article-title>Skeletons in confusion: a review of astrophorid sponges with (dicho–)calthrops as structural megascleres (Porifera, Demospongiae, Astrophorida)</article-title><source>Zookeys</source><day>16</day><month>11</month><year>2010</year><volume>2010</volume><issue>68</issue><fpage>1</fpage><lpage>88</lpage><pub-id pub-id-type="doi">10.3897/zookeys.68.729</pub-id></mixed-citation></tp:treatment-meta><tp:nomenclature><tp:taxon-name>
                        <tp:taxon-name-part taxon-name-part-type="genus">Dercitus</tp:taxon-name-part>
                        (<tp:taxon-name-part taxon-name-part-type="subgenus">Stoeba</tp:taxon-name-part>)
                        <tp:taxon-name-part taxon-name-part-type="species">dissimilis</tp:taxon-name-part>
                    </tp:taxon-name><tp:taxon-authority>(Sarà, 1959)</tp:taxon-authority><tp:nomenclature-citation-list><tp:nomenclature-citation><tp:taxon-name>Nethea dissimilis</tp:taxon-name><comment><xref ref-type="bibr" rid="B63">Sarà 1959</xref>: 3, fig. 1.</comment></tp:nomenclature-citation><tp:nomenclature-citation><tp:taxon-name>Stoeba dissimilis</tp:taxon-name><comment>; <xref ref-type="bibr" rid="B52">Maldonado 2002</xref>: 156.</comment></tp:nomenclature-citation></tp:nomenclature-citation-list></tp:nomenclature><tp:treatment-sec sec-type="Material examined"><title>Material examined.</title><p>None (no response from an online form request to the Stazione Zoologica, Naples).</p></tp:treatment-sec><tp:treatment-sec sec-type="Description"><title>Description</title><p>(from <xref ref-type="bibr" rid="B63">Sarà 1959</xref>). Numerous specimens (but only one was preserved, the holotype GG907, present whereabouts unknown) in a cave, depth 0–7 m, 30 m from the entrance. Whitish encrustations filling interstices between oysters and barnacles. Individual size 1–6 cm2, total size of all specimens 43 cm2.</p><p>Skeleton: no data.</p><p>Spicules: calthrops, dichocalthrops, sanidasters, oxeas (but see discussion).</p><p>Calthrops with the fourth cladus often shorter, occasionally triactines, cladi 45–175 × 5–21 µm.</p><p>Dichocalthrops, cladome 77–102 µm, thickness of cladi 3.5–6 µm, no individual proto-, deuteroclad or rhabd measurements provided.</p><p>Sanidasters, amphiaster-like with spines concentrated on both sides, length 8–15 µm, thickness 3–4 µm (with spines) 0.7–1.5 µm (without spines).</p><p>Oxeas, extreme size variation, 65–930 × 1.8–21 µm, no indication what their structural position is within the sponge.</p><p><bold>Habitat</bold>. In shallow-water caves.</p><p><bold>Distribution</bold>. Naples, Italy.</p><p><bold>Remarks</bold>. Because no material has been examined and previous authors assigned this to <tp:taxon-name>Stoeba</tp:taxon-name> we retain this as a valid species of <tp:taxon-name>Dercitus (Stoeba)</tp:taxon-name> for the time being on account of the reported oxeas. However, apart from the oxeas the description perfectly fits that of <tp:taxon-name>Dercitus (Stoeba) plicatus</tp:taxon-name> (Schmidt, 1862) (see above). Especially the white colour, the Mediterranean occurrence and the combined presence of dichocalthrops and calthrops are telltale signs that they could be conspecific.</p></tp:treatment-sec></tp:taxon-treatment><tp:taxon-treatment><tp:treatment-meta><mixed-citation publication-type="journal"><person-group><name><surname>Van Soest</surname><given-names>Rob W.M.</given-names></name><name><surname>Beglinger</surname><given-names>Elly J.</given-names></name><name><surname>De Voogd</surname><given-names>Nicole J.</given-names></name></person-group><article-title>Skeletons in confusion: a review of astrophorid sponges with (dicho–)calthrops as structural megascleres (Porifera, Demospongiae, Astrophorida)</article-title><source>Zookeys</source><day>16</day><month>11</month><year>2010</year><volume>2010</volume><issue>68</issue><fpage>1</fpage><lpage>88</lpage><pub-id pub-id-type="doi">10.3897/zookeys.68.729</pub-id></mixed-citation></tp:treatment-meta><tp:nomenclature><tp:taxon-name>
                        <tp:taxon-name-part taxon-name-part-type="genus">Dercitus</tp:taxon-name-part>
                        (<tp:taxon-name-part taxon-name-part-type="subgenus">Stoeba</tp:taxon-name-part>)
                        <tp:taxon-name-part taxon-name-part-type="species">senegalensis</tp:taxon-name-part>
                    <object-id xmlns:xlink="http://www.w3.org/1999/xlink" xlink:type="simple">urn:lsid:zoobank.org:act:1243255F-E761-4220-99AA-1CA8C9826132</object-id>
                    </tp:taxon-name><tp:taxon-status xmlns:xlink="http://www.w3.org/1999/xlink" xlink:type="simple">sp. n.</tp:taxon-status><xref ref-type="fig" rid="F8">Figs 8A–C</xref><xref ref-type="fig" rid="F9">9A–D</xref><tp:nomenclature-citation-list><tp:nomenclature-citation><tp:taxon-name>Dercitus plicatus</tp:taxon-name><comment>; <xref ref-type="bibr" rid="B48">Lévi 1952</xref>: 42, fig. 5; <xref ref-type="bibr" rid="B92">Van Soest 1993</xref>: Table 2, pars (not: <tp:taxon-name>Dercitus plicatus</tp:taxon-name> sensu <xref ref-type="bibr" rid="B67">Schmidt 1868</xref>).</comment></tp:nomenclature-citation></tp:nomenclature-citation-list></tp:nomenclature><tp:treatment-sec sec-type="Material examined"><title>Material examined.</title><p>Holotype ZMA Por. 21530, off the coast of Senegal, coll. F.P. Vermeulen, 1906, fish trawl.</p><p>Paratype ZMA 06721, Mauritania, off Banc d’Arguin, 19.0667°N; 16.4167°W, dredged at 12–18 m, coll. R.W.M. Van Soest, R.V.’Tyro’ Mauritania II Expedition stat. 049, 11 June 1988.</p><p><!--PageBreak-->Additional (non-type) material ZMA Por. 21697, Aegean Sea, fragment of specimen nr. 101 of E. Voultsiadou’s collections.</p></tp:treatment-sec><tp:treatment-sec sec-type="Description"><title>Description</title><p>(<xref ref-type="fig" rid="F8">Figs 8A</xref>, <xref ref-type="fig" rid="F9">9A</xref>). Sponge encrusting and agglutinating calcareous fragments, colour dirty white. Lateral size approx. 5×3 cm. The holotype now consist of three fragmented pieces, the paratype is 1.5×1.5 cm. Consistency crumbly.</p><p>Skeleton: a confused mass of calthrops with a crust of microscleres at the surface.</p><p>Spicules: calthrops (no dichocalthrops) and sanidasters.</p><p>Calthrops (<xref ref-type="fig" rid="F8">Figs 8B</xref>, <xref ref-type="fig" rid="F9">9B–C</xref>), often with bifid or bluntly rounded cladi, occasionally five-claded, in a wide size range but upper size relatively large, cladi length and thickness 92–<italic>299.8</italic>–426 × 8–<italic>38.6</italic>–55 µm (in holotype) and 36–<italic>224.9</italic>–480 × 6–<italic>28.6</italic>–60 µm, cladomes 126–<italic>462.6</italic>–618 µm (holotype) and 61–<italic>300.4</italic>–810 µm (paratype).</p><p>Sanidasters (<xref ref-type="fig" rid="F8">Figs 8C</xref>, <xref ref-type="fig" rid="F9">9D</xref>), relatively uniform in size and spination, relatively small: 11–12.6–17 µm (holotype) and 12–<italic>17.3</italic>–21 µm (paratype).<!--PageBreak--></p><fig id="F8" position="float" orientation="portrait"><label>Figure 8.</label><caption><p><tp:taxon-name>Dercitus (Stoeba) senegalensis</tp:taxon-name> sp. n., holotype ZMA Por. 06721, Senegal, <bold>A</bold> habit (scale bar 1 cm) <bold>B</bold> calthrops including variations in shape and number of cladi <bold>C</bold> various sanidasters.</p></caption><graphic xmlns:xlink="http://www.w3.org/1999/xlink" xlink:href="ZooKeys-068-001-g008.jpg" position="float" orientation="portrait" xlink:type="simple"/></fig><fig id="F9" position="float" orientation="portrait"><label>Figure 9.</label><caption><p><tp:taxon-name>Dercitus (Stoeba) senegalensis</tp:taxon-name> sp. n., <bold>A–D</bold> Paratype ZMA Por. 06721, Mauritania, off Banc d’Arguin, <bold>A</bold> habit, <bold>B</bold> overview of megascleres <bold>C</bold> calthrops <bold>D</bold> various sanidasters <bold>E–F</bold> Possible additional member of <tp:taxon-name>Dercitus (Stoeba) senegalensis</tp:taxon-name> sp. n., ZMA Por. 21697, Aegean Sea <bold>E</bold> calthrops <bold>F</bold> sanidaster.</p></caption><graphic xmlns:xlink="http://www.w3.org/1999/xlink" xlink:href="ZooKeys-068-001-g009.jpg" position="float" orientation="portrait" xlink:type="simple"/></fig></tp:treatment-sec><tp:treatment-sec sec-type="Etymology"><title>Etymology.</title><p>Named after the locality of the holotype.</p></tp:treatment-sec><tp:treatment-sec sec-type="Habitat"><title>Habitat.</title><p>Consolidating coarse limestone fragments on rubble bottoms.</p></tp:treatment-sec><tp:treatment-sec sec-type="Distribution"><title>Distribution.</title><p>Senegal, Mauritania, possibly (Eastern) Mediterranean.</p></tp:treatment-sec><tp:treatment-sec sec-type="Remarks"><title>Remarks.</title><p>The new species was formerly identified as <tp:taxon-name>Dercitus (Stoeba) plicatus</tp:taxon-name>, but it differs clearly by the much larger upper size of the calthrops and the apparent absence of dichocalthrops. There are some discrepancies between the two type specimens in the average size and thickness of the spicules, but in view of the generally large size variation this is considered intraspecific variation. It is likely that Lévi’s Senegal record of <tp:taxon-name>Dercitus plicatus</tp:taxon-name> also fits with this species, as it was similarly white coloured, and also lacked dichocalthrops. The size of the cladi of the calthrops were given as maximum 250 × 30 µm which is clearly larger than in Mediterranean <tp:taxon-name>Dercitus plicatus</tp:taxon-name> and within the range of our new species.</p><p><!--PageBreak-->The ZMA collection contains a tiny fragment of a specimen from the Aegean Sea donated by E. Voultsiadou (ZMA 21697) which has calthrops (<xref ref-type="fig" rid="F9">Fig. 9E</xref>) with cladi up to 295 × 48 µm (cladomes up to 475 µm), and which lacked dichocalthrops. Sanidasters similar in size and shape to those of <tp:taxon-name>Dercitus (Stoeba) senegalensis</tp:taxon-name> sp. n., especially to the paratype. Apart from the wide geographic separation, this fits with our new species.</p><p>The record of <xref ref-type="bibr" rid="B54">Pansini (1987)</xref> of <tp:taxon-name>Dercitus plicatus</tp:taxon-name> from the Alboran Sea possibly also belongs to this species as it was noted to lack dichotriaenes. However, since no further data were provided this remains undecided.</p></tp:treatment-sec></tp:taxon-treatment><tp:taxon-treatment><tp:treatment-meta><mixed-citation publication-type="journal"><person-group><name><surname>Van Soest</surname><given-names>Rob W.M.</given-names></name><name><surname>Beglinger</surname><given-names>Elly J.</given-names></name><name><surname>De Voogd</surname><given-names>Nicole J.</given-names></name></person-group><article-title>Skeletons in confusion: a review of astrophorid sponges with (dicho–)calthrops as structural megascleres (Porifera, Demospongiae, Astrophorida)</article-title><source>Zookeys</source><day>16</day><month>11</month><year>2010</year><volume>2010</volume><issue>68</issue><fpage>1</fpage><lpage>88</lpage><pub-id pub-id-type="doi">10.3897/zookeys.68.729</pub-id></mixed-citation></tp:treatment-meta><tp:nomenclature><tp:taxon-name>
                        <tp:taxon-name-part taxon-name-part-type="genus">Dercitus</tp:taxon-name-part>
                        (<tp:taxon-name-part taxon-name-part-type="subgenus">Stoeba</tp:taxon-name-part>)
                        <tp:taxon-name-part taxon-name-part-type="species">verdensis</tp:taxon-name-part>
                    <object-id xmlns:xlink="http://www.w3.org/1999/xlink" xlink:type="simple">urn:lsid:zoobank.org:act:F5098A5C-CED8-43DE-8EF1-A0401AAFE64A</object-id>
                    </tp:taxon-name><tp:taxon-status xmlns:xlink="http://www.w3.org/1999/xlink" xlink:type="simple">sp. n.</tp:taxon-status><xref ref-type="fig" rid="F10">Figs 10A–D</xref><tp:nomenclature-citation-list><tp:nomenclature-citation><tp:taxon-name>Dercitus plicatus</tp:taxon-name><comment>; <xref ref-type="bibr" rid="B92">Van Soest 1993</xref>: Table 2, pars (not: <tp:taxon-name>Dercitus plicatus</tp:taxon-name> sensu <xref ref-type="bibr" rid="B67">Schmidt 1868</xref>).</comment></tp:nomenclature-citation></tp:nomenclature-citation-list></tp:nomenclature><tp:treatment-sec sec-type="Material examined"><title>Material examined.</title><p>Holotype ZMA Por. 07521b, Cape Verde Islands, São Nicolau, Branco, 16.6667°N; 24.7167°W, dredged from 98 m, coll. R.W.M. Van Soest, HMS ‘Tydemann’ CANCAP VII Expedition stat. 156, 5 September 1986.</p></tp:treatment-sec><tp:treatment-sec sec-type="Description"><title>Description</title><p>(<xref ref-type="fig" rid="F10">Fig. 10A</xref>). Encrusting sponge, agglutinating and consolidating limestone fragments (dead corallines and serpulids), pale yellow-coloured, with cartilaginous consistency. Growing together with a yellow-coloured <tp:taxon-name>Chaetodoryx</tp:taxon-name> sp. Size of agglutinated mass approx. 4×2 cm.</p><p>Skeleton: a confused mass of dichocalthrops with a thin crust of sanidasters.</p><p>Spicules: dichocalthrops (no calthrops), sanidasters.</p><p>Dichocalthrops (<xref ref-type="fig" rid="F10">Fig. 10B</xref>) relatively large, regularly shaped, with limited size variation, protocladi more or less uniform in smaller and larger spicules, but deuterocladi longer in larger ones: protocladi 42–<italic>48.2</italic>–56 × 9–<italic>21.6</italic>–35 µm, deuterocladi 23–<italic>106.8</italic>–204 × 4–<italic>17.2</italic>–29 µm, rhabdomes 71–<italic>170.6</italic>–252 × 8–<italic>21.0</italic>–31 µm, cladomes 132–<italic>294.6</italic>–475 µm.</p><p>Sanidasters relatively small, little variation in spination and ornamentation, 11–<italic>13.3</italic>–16 µm.</p><fig id="F10" position="float" orientation="portrait"><label>Figure 10.</label><caption><p><tp:taxon-name>Dercitus (Stoeba) verdensis</tp:taxon-name> sp. n., holotype ZMA Por. 07521b, from Cape Verde Islands, <bold>A</bold> habit consolidating calcareous substratum <bold>B</bold> dichocalthrops <bold>C</bold> sanidasters.</p></caption><graphic xmlns:xlink="http://www.w3.org/1999/xlink" xlink:href="ZooKeys-068-001-g010.jpg" position="float" orientation="portrait" xlink:type="simple"/></fig></tp:treatment-sec><tp:treatment-sec sec-type="Etymology"><title>Etymology.</title><p>Named after the type locality.</p></tp:treatment-sec><tp:treatment-sec sec-type="Habitat"><title>Habitat.</title><p>Deeper water, consolidating coarse sediment.</p></tp:treatment-sec><tp:treatment-sec sec-type="Distribution"><title>Distribution.</title><p>So far with certainty known only from the type locality. Possibly, Topsent’s 1928 record of <tp:taxon-name>Dercitus plicatus</tp:taxon-name> from Boavista also belongs to this species.</p></tp:treatment-sec><tp:treatment-sec sec-type="Remarks"><title>Remarks.</title><p>Although the specimen was originally identified with <tp:taxon-name>Dercitus plicatus</tp:taxon-name>, there are two compelling differences with that species: (1) there are no calthrops, whereas these are the dominant spicule in <tp:taxon-name>Dercitus (Stoeba) plicatus</tp:taxon-name>, and (2) the size of the dichocalthrops, especially the length of the deuterocladi, is up to twice that of <tp:taxon-name>Dercitus (Stoeba) plicatus</tp:taxon-name>.<!--PageBreak--></p></tp:treatment-sec></tp:taxon-treatment><tp:taxon-treatment><tp:treatment-meta><mixed-citation publication-type="journal"><person-group><name><surname>Van Soest</surname><given-names>Rob W.M.</given-names></name><name><surname>Beglinger</surname><given-names>Elly J.</given-names></name><name><surname>De Voogd</surname><given-names>Nicole J.</given-names></name></person-group><article-title>Skeletons in confusion: a review of astrophorid sponges with (dicho–)calthrops as structural megascleres (Porifera, Demospongiae, Astrophorida)</article-title><source>Zookeys</source><day>16</day><month>11</month><year>2010</year><volume>2010</volume><issue>68</issue><fpage>1</fpage><lpage>88</lpage><pub-id pub-id-type="doi">10.3897/zookeys.68.729</pub-id></mixed-citation></tp:treatment-meta><tp:nomenclature><tp:taxon-name>
                        <tp:taxon-name-part taxon-name-part-type="genus">Dercitus</tp:taxon-name-part>
                        (<tp:taxon-name-part taxon-name-part-type="subgenus">Stoeba</tp:taxon-name-part>)
                        <tp:taxon-name-part taxon-name-part-type="species">extensus</tp:taxon-name-part>
                    </tp:taxon-name><tp:taxon-authority>(Dendy, 1905)</tp:taxon-authority><xref ref-type="fig" rid="F11">Figs 11A–D</xref><tp:nomenclature-citation-list><tp:nomenclature-citation><tp:taxon-name>Stoeba extensa</tp:taxon-name><comment><xref ref-type="bibr" rid="B24">Dendy 1905</xref>: 70, pl. V fig. 1; ? <xref ref-type="bibr" rid="B91">Vacelet and Vasseur 1971</xref>: 70, fig. 13.</comment></tp:nomenclature-citation><tp:nomenclature-citation><tp:taxon-name>Halina plicata</tp:taxon-name><comment>; <xref ref-type="bibr" rid="B80">Thomas 1970</xref>: 207, fig. 9.</comment></tp:nomenclature-citation></tp:nomenclature-citation-list></tp:nomenclature><tp:treatment-sec sec-type="Material examined"><title>Material examined.</title><p>BMNH 1907.2.1.5a, two slides from type, R.N. 167, Gulf of Mannaar, Sri Lanka.</p></tp:treatment-sec><tp:treatment-sec sec-type="Description"><title>Description</title><p>(partially from Dendy, 1905). Encrusting extensively over calcareous algae and filling crevices, 4.5×3.3 cm in lateral expansion. Surface smooth, no apertures. Colour pale grey (alcohol). Consistency tough, fleshy. Dendy mentions the presence of large cells with inclusions (cystencytes) of 60 µm.</p><p>The two slides contain thin cross sections of the peripheral regions.</p><p>Skeleton (<xref ref-type="fig" rid="F11">Fig. 11A</xref>): irregular mass of short-shafted triaenes covered by a thin ectosomal crust of microscleres.</p><p>Spicules: megascleres predominantly dichocalthrops, but also normal calthrops or calthrops with one or two bifid cladi, sanidasters.</p><p>Calthrops (<xref ref-type="fig" rid="F11">Fig. 11C</xref>), cladi 57– <italic>87.0</italic>–123 × 8–<italic>14.9</italic>–23 µm, cladomes 108–<italic>158.9</italic>–210 µm.</p><p>Dichocalthrops (<xref ref-type="fig" rid="F11">Fig. 11B</xref>), protocladi 39–<italic>46.9</italic>–54 × 5–<italic>15.5</italic>–21 µm, deuterocladi 8–<italic>37.9</italic>–61 × 4–<italic>11.1</italic>–18 µm, rhabds 24–<italic>65.6</italic>–124 × 5–<italic>15.1</italic>–27, cladomes 84–<italic>155.2</italic>–192 µm.</p><p><!--PageBreak-->Sanidasters (<xref ref-type="fig" rid="F11">Fig. 11D</xref>), oxea-like (Dendy: ‘microxeas’), 14–<italic>19.6</italic>–26 × 1–<italic>1.55</italic>–2 µm.</p><fig id="F11" position="float" orientation="portrait"><label>Figure 11.</label><caption><p><tp:taxon-name>Dercitus (Stoeba) extensus</tp:taxon-name>, slides from type BMNH 1907.2.1.5a, Gulf of Mannaar, Sri Lanka, <bold>A</bold> overview of peripheral skeleton (scale bar 100 µm) <bold>B</bold> dichocalthrops (scale bar 50 µm) <bold>C</bold> calthrops (scale bar 50 µm) <bold>D</bold> surface view of sanidasters (scale bar 50 µm).</p></caption><graphic xmlns:xlink="http://www.w3.org/1999/xlink" xlink:href="ZooKeys-068-001-g011.jpg" position="float" orientation="portrait" xlink:type="simple"/></fig></tp:treatment-sec><tp:treatment-sec sec-type="Habitat"><title>Habitat.</title><p>Encrusting calcareous algae at depths of 18–63 m.</p></tp:treatment-sec><tp:treatment-sec sec-type="Distribution"><title>Distribution.</title><p>Sri Lanka, ?Madagascar.</p></tp:treatment-sec><tp:treatment-sec sec-type="Remarks"><title>Remarks.</title><p>The spicule complement reminds of <tp:taxon-name>Dercitus (Stoeba) pauper</tp:taxon-name> Sollas (1902), but the cladi and rhabds of the triaenes in this species are distinctly thinner (5–27 µm in <italic>extensus</italic>, 3–10 µm in <italic>pauper</italic>), precluding synonymy of the two species for the time being, until variation of these features is better established.</p><p>It is likely that the record of <tp:taxon-name>Halina plicata</tp:taxon-name> of <xref ref-type="bibr" rid="B80">Thomas (1970)</xref> belonged to the present species as most descriptive remarks fit except for the upper size of the cladome (‘chord’) of the dichocalthrops which was quoted as 330 µm.</p><p><xref ref-type="bibr" rid="B91">Vacelet and Vasseur (1971)</xref> reported this species from Madagascar. Live colour was noted as black, which was maintained in alcohol. Dichocalthrops measurements provided were: protocladi 20–40 µm, deuterocladi 60–80 µm, rhabds 150–180 µm. Sanidasters were 25–30 µm. No mention of calthrops. No further spicule data. The colour difference, lack of calthrops, and slight differences in spicule sizes and shapes render it doubtful whether this material belongs to <tp:taxon-name>Dercitus (Stoeba) extensus</tp:taxon-name>.<!--PageBreak--></p></tp:treatment-sec></tp:taxon-treatment><tp:taxon-treatment><tp:treatment-meta><mixed-citation publication-type="journal"><person-group><name><surname>Van Soest</surname><given-names>Rob W.M.</given-names></name><name><surname>Beglinger</surname><given-names>Elly J.</given-names></name><name><surname>De Voogd</surname><given-names>Nicole J.</given-names></name></person-group><article-title>Skeletons in confusion: a review of astrophorid sponges with (dicho–)calthrops as structural megascleres (Porifera, Demospongiae, Astrophorida)</article-title><source>Zookeys</source><day>16</day><month>11</month><year>2010</year><volume>2010</volume><issue>68</issue><fpage>1</fpage><lpage>88</lpage><pub-id pub-id-type="doi">10.3897/zookeys.68.729</pub-id></mixed-citation></tp:treatment-meta><tp:nomenclature><tp:taxon-name>
                        <tp:taxon-name-part taxon-name-part-type="genus">Dercitus</tp:taxon-name-part>
                        (<tp:taxon-name-part taxon-name-part-type="subgenus">Stoeba</tp:taxon-name-part>)
                        <tp:taxon-name-part taxon-name-part-type="species">pauper</tp:taxon-name-part>
                    </tp:taxon-name><tp:taxon-authority>Sollas, 1902</tp:taxon-authority><tp:nomenclature-citation-list><tp:nomenclature-citation><tp:taxon-name>Dercitus pauper</tp:taxon-name><comment><xref ref-type="bibr" rid="B72">Sollas 1902</xref>: 218, pl. XVI fig. 1.</comment></tp:nomenclature-citation></tp:nomenclature-citation-list></tp:nomenclature><tp:treatment-sec sec-type="Material examined"><title>Material examined.</title><p>None. Holotype specimen, collected by R. Evans from Great Redang Island, Malaysia, could not be found in BMNH (2009).</p></tp:treatment-sec><tp:treatment-sec sec-type="Description"><title>Description</title><p>(from Sollas, 1902). Sponge encrusting a dead coral fragment, 50×5×1–2 mm, surface smooth, shining; no oscules. Colour pink.</p><p>Spicules: Megascleres dominated by small dichocalthrops, but there are also small calthrops.</p><p>Calthrops have cladi of 60–70 × 3 µm (computed cladomes 90–115 µm diameter).</p><p>Dichocalthrops with protocladi 50–60 × 10 µm, deuterocladi 30 µm and rabdome 80 µm (computed cladomes 160–180 µm in diameter).</p><p>Sanidasters long and thin, with oxea-like shape: 15–20 × 1 µm.</p></tp:treatment-sec><tp:treatment-sec sec-type="Habitat"><title>Habitat.</title><p>Intertidal, occurring on dead coral fragments.</p></tp:treatment-sec><tp:treatment-sec sec-type="Distribution"><title>Distribution.</title><p>So far only known from Great Redang Island, one of the coral islands of the state of Trengganu at approx. 5°N on the E coast of Malaysia.</p></tp:treatment-sec><tp:treatment-sec sec-type="Remarks"><title>Remarks.</title><p>By the small size of the dichocalthrops this species appears similar to <tp:taxon-name>Dercitus (Stoeba) occultus</tp:taxon-name> (see below), but that species lacks calthrops, and details of spiculation appear different (longer protocladi and shorter deuterocladi in <tp:taxon-name>Dercitus (Stoeba) pauper</tp:taxon-name>). <tp:taxon-name>Dercitus (Halinastra) sibogae</tp:taxon-name> sp. n. (see below) also has small dichocalthrops, but this likewise lacks calthrops and the microscleres are differentiated in long and thin and short and fat sanidasters, not reported for <tp:taxon-name>Dercitus (Stoeba) pauper</tp:taxon-name>. All three species are tropical shallow-water sponges occurring in West Pacific – East Indian Ocean waters.</p></tp:treatment-sec></tp:taxon-treatment><tp:taxon-treatment><tp:treatment-meta><mixed-citation publication-type="journal"><person-group><name><surname>Van Soest</surname><given-names>Rob W.M.</given-names></name><name><surname>Beglinger</surname><given-names>Elly J.</given-names></name><name><surname>De Voogd</surname><given-names>Nicole J.</given-names></name></person-group><article-title>Skeletons in confusion: a review of astrophorid sponges with (dicho–)calthrops as structural megascleres (Porifera, Demospongiae, Astrophorida)</article-title><source>Zookeys</source><day>16</day><month>11</month><year>2010</year><volume>2010</volume><issue>68</issue><fpage>1</fpage><lpage>88</lpage><pub-id pub-id-type="doi">10.3897/zookeys.68.729</pub-id></mixed-citation></tp:treatment-meta><tp:nomenclature><tp:taxon-name>
                        <tp:taxon-name-part taxon-name-part-type="genus">Dercitus</tp:taxon-name-part>
                        (<tp:taxon-name-part taxon-name-part-type="subgenus">Stoeba</tp:taxon-name-part>)
                        <tp:taxon-name-part taxon-name-part-type="species">occultus</tp:taxon-name-part>
                    </tp:taxon-name><tp:taxon-authority>Hentschel, 1909</tp:taxon-authority><tp:nomenclature-citation-list><tp:nomenclature-citation><tp:taxon-name>Dercitus occultus</tp:taxon-name><comment><xref ref-type="bibr" rid="B34">Hentschel 1909</xref>: 352, text-fig. 1.</comment></tp:nomenclature-citation></tp:nomenclature-citation-list></tp:nomenclature><tp:treatment-sec sec-type="Material examined"><title>Material examined.</title><p>None. The type material collected by Michaelsen &amp; Hartmeyer from Shark Bay, West Australia could not be found in ZMB (listed as a slide ZMB 4492 in <xref ref-type="bibr" rid="B101">Hooper and Wiedenmayer, 1994</xref>: 324).</p></tp:treatment-sec><tp:treatment-sec sec-type="Description"><title>Description</title><p>(from Hentschel, 1909). Endolithic within corals, filling tubular cavities of 1–2 mm diameter which connect to the outside in only a few places. Colour (in alcohol) a deep brown. The skeleton consists of dichocalthrops and sanidasters.</p><p>Dichocalthrops relatively small, protocladi 20–28 µm, deuterocladi 50–92 µm, rhabd 86–105 × 12–18 µm (computed cladome diameter 130–230 µm).</p><p>Sanidasters 13–21 × 1.5 µm. Spines are described as strongly developed and irregular, but only tiny drawings of these spicules are provided, which only show elongated rhabd shapes.</p></tp:treatment-sec><tp:treatment-sec sec-type="Habitat"><title>Habitat.</title><p>An endolithic species from shallow coral reefs (0.5–3.5 m).</p></tp:treatment-sec><tp:treatment-sec sec-type="Distribution"><title>Distribution.</title><p>West Australia, Shark Bay, shallow water.</p></tp:treatment-sec><tp:treatment-sec sec-type="Remark"><title>Remark.</title><p>In spicule size this species appears close to <tp:taxon-name>Dercitus (Halinastra) sibogae</tp:taxon-name> sp. n. (see below), but that species has both ‘normal’ and compressed sanidasters, and it is epilithic. Details of the cladi lengths of the megascleres are also different.</p><p>The only other species of <tp:taxon-name>Dercitus (Stoeba)</tp:taxon-name> from Australian waters, <tp:taxon-name>Dercitus (Stoeba) xanthus</tp:taxon-name> Sutcliffe et al. 2010, differs sharply from the present species in the absence of dichocalthrops, in stead of which there are exclusively three-claded calthrops megascleres.</p></tp:treatment-sec></tp:taxon-treatment><tp:taxon-treatment><tp:treatment-meta><mixed-citation publication-type="journal"><person-group><name><surname>Van Soest</surname><given-names>Rob W.M.</given-names></name><name><surname>Beglinger</surname><given-names>Elly J.</given-names></name><name><surname>De Voogd</surname><given-names>Nicole J.</given-names></name></person-group><article-title>Skeletons in confusion: a review of astrophorid sponges with (dicho–)calthrops as structural megascleres (Porifera, Demospongiae, Astrophorida)</article-title><source>Zookeys</source><day>16</day><month>11</month><year>2010</year><volume>2010</volume><issue>68</issue><fpage>1</fpage><lpage>88</lpage><pub-id pub-id-type="doi">10.3897/zookeys.68.729</pub-id></mixed-citation></tp:treatment-meta><tp:nomenclature><tp:taxon-name>
                        <tp:taxon-name-part taxon-name-part-type="genus">Dercitus</tp:taxon-name-part>
                        (<tp:taxon-name-part taxon-name-part-type="subgenus">Stoeba</tp:taxon-name-part>)
                        <tp:taxon-name-part taxon-name-part-type="species">fijiensis</tp:taxon-name-part>
                    <object-id xmlns:xlink="http://www.w3.org/1999/xlink" xlink:type="simple">urn:lsid:zoobank.org:act:7C305768-7C98-4417-A603-624E25D86FE9</object-id>
                    </tp:taxon-name><tp:taxon-status xmlns:xlink="http://www.w3.org/1999/xlink" xlink:type="simple">sp. n.</tp:taxon-status><xref ref-type="fig" rid="F12">Figs 12A–C</xref><tp:nomenclature-citation-list><tp:nomenclature-citation><tp:taxon-name>Halina plicata</tp:taxon-name><comment>; <xref ref-type="bibr" rid="B78">Tendal 1969</xref>: 34, figs 2A–B.</comment></tp:nomenclature-citation></tp:nomenclature-citation-list></tp:nomenclature><tp:treatment-sec sec-type="Material examined"><title>Material examined.</title><p>Holotype ZMUC unnumbered, Fiji Islands, Vitu Levu, Suva Harbour, coll. T. Wolff, 18 May 1965.</p></tp:treatment-sec><tp:treatment-sec sec-type="Description"><title>Description.</title><p>According to <xref ref-type="bibr" rid="B78">Tendal (1969)</xref> the sponge formed an irregular mass of 2×5×4 mm, situated in a crevice in a dead piece of coral. Smooth surface. Colour dark grey, oscules and pores not visible. Consistency hard. The material available to us consisted of a tiny fragment, approx. 1 mm3, half of which was sacrificed for SEM and a residue spicule slide.</p><p>Skeleton: unknown but presumably confused, with an ectosomal cover of microscleres.</p><p>Spicules: calthrops and dichocalthrops megascleres in approximately equal quantities, sanidasters.</p><p>Calthrops (<xref ref-type="fig" rid="F12">Fig. 12A</xref>), with cladi occasionally crooked or bifid at the apex, size relatively uniform with few smaller spicules, cladi 96–<italic>222.7</italic>–258 × 19–<italic>31.2</italic>–37 µm, cladome 186–<italic>347.1</italic>–420 µm.</p><p>Dichocalthrops (<xref ref-type="fig" rid="F12">Fig. 12B</xref>), with smaller sizes normal shaped, but characteristically with very short protocladi and long conical deuterocladi when larger, protocladi 19–<italic>26.5</italic>–30 × 13–<italic>25.2</italic>–42 µm, deuterocladi 55–<italic>112.5</italic>–192 × 9–<italic>20.2</italic>–31 µm, rhabdomes 58–<italic>84.6</italic>–132 × 11–<italic>13.6</italic>–21 µm, and cladomes 129–<italic>248.4</italic>–361 µm.</p><p>Sanidasters (<xref ref-type="fig" rid="F12">Fig. 12C</xref>), relatively thick, pointed-fusiform at low magnifications, in SEM mostly with blunt endings, relatively uniform in size and shape, 15–<italic>16.9</italic>–21 × 3–<italic>3.6</italic>–4 µm.</p><fig id="F12" position="float" orientation="portrait"><label>Figure 12.</label><caption><p><tp:taxon-name>Dercitus (Stoeba) fijiensis</tp:taxon-name> sp. n., holotype from ZMUC, <bold>A</bold> calthrops <bold>B</bold> dichocalthrops, with type characteristic of the species at the right <bold>C</bold> sanidasters.</p></caption><graphic xmlns:xlink="http://www.w3.org/1999/xlink" xlink:href="ZooKeys-068-001-g012.jpg" position="float" orientation="portrait" xlink:type="simple"/></fig></tp:treatment-sec><tp:treatment-sec sec-type="Etymology"><title>Etymology.</title><p>Named after its type locality.</p></tp:treatment-sec><tp:treatment-sec sec-type="Habitat"><title>Habitat.</title><p>Shallow-water, in crevices in dead corals.</p></tp:treatment-sec><tp:treatment-sec sec-type="Distribution"><title>Distribution.</title><p>Known only from the Fijian type locality.</p></tp:treatment-sec><tp:treatment-sec sec-type="Remarks"><title>Remarks.</title><p>The distinctive feature of this new species, apart from details of spicule sizes, is the characteristic shape of the larger dichotriaenes with very short protocladi and long conical deuterocladi (represented most clearly in the dichocalthops at the right of <xref ref-type="fig" rid="F12">Fig. 12B</xref>). <xref ref-type="bibr" rid="B78">Tendal (1969)</xref> assigned this material to <tp:taxon-name>Dercitus (Stoeba) plicatus</tp:taxon-name> (as <tp:taxon-name>Halina</tp:taxon-name>), but this Mediterranean species has much smaller dichocalthrops (cladomes<!--PageBreak--> only up to approx. 200 µm) in a lower quantity than the calthrops, and is white in colour. Tendal’s measurements of the spicules differs slightly from our measurements. We did not see any sanidasters thinner than approx. 3 µm, whereas Tendal mentions 1–4 µm in thickness and protocladi of the dichocalthrops were never longer than 30 µm, whereas Tendal gives 24–66 µm. Possibly, the limited size of our fragment and the few spicules we could measure explains the differences. Even with Tendal’s measurements included, the differences with <tp:taxon-name>Dercitus (Stoeba) plicatus</tp:taxon-name> in the size of the dichocalthrops and calthrops remain clear. Furthermore, Tendal stressed that the deuterocladi are always longer than the protocladi and gave an excellent drawing of the characteristically shaped dichocalthrops. Thus the differences with <tp:taxon-name>Dercitus (Stoeba) plicatus</tp:taxon-name> are distinct and unambiguous.</p><p>The species closest to <tp:taxon-name>Dercitus (Stoeba) fijiensis</tp:taxon-name> sp. n. is probably <tp:taxon-name>Dercitus (Stoeba) extensus</tp:taxon-name> from Sri Lanka. Colour and other macroscopic features appear similar, as is the shape <!--PageBreak-->of the microscleres. Calthrops and dichocalthrops are slightly smaller (cladomes of both approx. 200 µm, against up to 400 and 300 µm respectively in <tp:taxon-name>Dercitus (Stoeba) fijiensis</tp:taxon-name> sp. n.). The characteristic shape of the dichocalthrops of <tp:taxon-name>Dercitus (Stoeba) fijiensis</tp:taxon-name> sp. n. is not found in <tp:taxon-name>Dercitus (Stoeba) extensus</tp:taxon-name>.</p><p><tp:taxon-name>Dercitus (Stoeba) occultus</tp:taxon-name> Hentschel (1909) has its dichocalthrops shaped rather similarly to <tp:taxon-name>Dercitus (Stoeba) fijiensis</tp:taxon-name> sp. n. but cladome size is distinctly smaller; moreover this species lacks calthrops.</p><p>Other species with a complement of both calthrops and dichocalthrops, <tp:taxon-name>Dercitus (Stoeba) lesinensis</tp:taxon-name>, <tp:taxon-name>Dercitus (Stoeba) dissimilis</tp:taxon-name>, <tp:taxon-name>Dercitus (Stoeba) pauper</tp:taxon-name>, <tp:taxon-name>Dercitus (Stoeba) reptans</tp:taxon-name>, and <tp:taxon-name>Dercitus (Stoeba) bahamensis</tp:taxon-name> sp. n. likewise differ in (dicho-)calthrops size and shape.</p></tp:treatment-sec></tp:taxon-treatment><tp:taxon-treatment><tp:treatment-meta><mixed-citation publication-type="journal"><person-group><name><surname>Van Soest</surname><given-names>Rob W.M.</given-names></name><name><surname>Beglinger</surname><given-names>Elly J.</given-names></name><name><surname>De Voogd</surname><given-names>Nicole J.</given-names></name></person-group><article-title>Skeletons in confusion: a review of astrophorid sponges with (dicho–)calthrops as structural megascleres (Porifera, Demospongiae, Astrophorida)</article-title><source>Zookeys</source><day>16</day><month>11</month><year>2010</year><volume>2010</volume><issue>68</issue><fpage>1</fpage><lpage>88</lpage><pub-id pub-id-type="doi">10.3897/zookeys.68.729</pub-id></mixed-citation></tp:treatment-meta><tp:nomenclature><tp:taxon-name>
                        <tp:taxon-name-part taxon-name-part-type="genus">Dercitus</tp:taxon-name-part>
                        (<tp:taxon-name-part taxon-name-part-type="subgenus">Stoeba</tp:taxon-name-part>)
                        <tp:taxon-name-part taxon-name-part-type="species">reptans</tp:taxon-name-part>
                    </tp:taxon-name><tp:taxon-authority>Desqueyroux-Faúndez &amp; Van Soest, 1997</tp:taxon-authority><tp:nomenclature-citation-list><tp:nomenclature-citation><tp:taxon-name>Dercitus reptans</tp:taxon-name><comment><xref ref-type="bibr" rid="B27">Desqueyroux-Faúndez and Van Soest 1997</xref>: 402, Figs 50–52.</comment></tp:nomenclature-citation></tp:nomenclature-citation-list></tp:nomenclature><tp:treatment-sec sec-type="Material examined"><title>Material examined.</title><p>Holotype USNM 43170, Galapagos Islands, Albemarle Island, 0–3 m, 0.25°S; 91.4833°W, coll. Anton Bruun Cruise 16–66139, 25 May 1966 (slides and fragments of the holotype are present in MHNG, nr. 18963). Paratype ZMA Por. 11215, three fragments from the same locality.</p></tp:treatment-sec><tp:treatment-sec sec-type="Description"><title>Description</title><p>(from <xref ref-type="bibr" rid="B27">Desqueyroux-Faúndez and Van Soest 1997</xref>). Creeping branches encrusting corals. Surface micronulose, no oscules, whitish pink (preserved condition).</p><p>Skeleton: thick ectosomal crust of microscleres. Choanosomal skeleton confused mass of megascleres.</p><p>Spicules: calthrops, dichocalthrops, sanidasters. Some spicule types are remeasured to provide additional data and to correct a remarkable error in the original description.</p><p>Calthrops robust, variable in size, cladi 344–<italic>484</italic>–648 (remeasured 39–648) x 16–<italic>27</italic>–50 µm (remeasured 6–50 µm) (cladome up to 670 µm, remeasured 60–680 µm). The smaller calthrops category reported here is rare.</p><p>Dichocalthrops, or short-shafted dichotriaenes, small, cladome 156–<italic>164</italic>–170 µm (remeasured 141–<italic>154.5</italic>–180 µm), individual cladi up to 90 × 8–9 µm (remeasured: protocladi 27–<italic>33.8</italic>–36 × 9–<italic>10.4</italic>–12 µm; deuterocladi 35–<italic>47.2</italic>–69 × 6–<italic>8.2</italic>–11 µm; rhabds 57–<italic>74.5</italic>–106 × 9–<italic>11.0</italic>–12 µm).</p><p>Sanidasters: short and slim, with blunt apices. Remarkably, they were quoted to be 15–74 × 2–8 µm in size, but this is an obvious error. Remeasured they appear to be highly uniform in size and shape: 9–<italic>12.8</italic>–16 × 1–<italic>1.9</italic>–2.5 µm, which is also in accordance with the size and shape of the figured sanidaster (fig. 52).</p></tp:treatment-sec><tp:treatment-sec sec-type="Habitat"><title>Habitat.</title><p>Shallow water.</p></tp:treatment-sec><tp:treatment-sec sec-type="Distribution"><title>Distribution.</title><p>Only known from the Galapagos Islands.</p></tp:treatment-sec><tp:treatment-sec sec-type="Remarks"><title>Remarks.</title><p>By its large calthrops this species stands out among <tp:taxon-name>Dercitus</tp:taxon-name> species with a complement of small dichocalthrops. None of the extant species are morphologically close.<!--PageBreak--></p></tp:treatment-sec></tp:taxon-treatment><tp:taxon-treatment><tp:treatment-meta><mixed-citation publication-type="journal"><person-group><name><surname>Van Soest</surname><given-names>Rob W.M.</given-names></name><name><surname>Beglinger</surname><given-names>Elly J.</given-names></name><name><surname>De Voogd</surname><given-names>Nicole J.</given-names></name></person-group><article-title>Skeletons in confusion: a review of astrophorid sponges with (dicho–)calthrops as structural megascleres (Porifera, Demospongiae, Astrophorida)</article-title><source>Zookeys</source><day>16</day><month>11</month><year>2010</year><volume>2010</volume><issue>68</issue><fpage>1</fpage><lpage>88</lpage><pub-id pub-id-type="doi">10.3897/zookeys.68.729</pub-id></mixed-citation></tp:treatment-meta><tp:nomenclature><tp:taxon-name>
                        <tp:taxon-name-part taxon-name-part-type="genus">Dercitus</tp:taxon-name-part>
                        (<tp:taxon-name-part taxon-name-part-type="subgenus">Stoeba</tp:taxon-name-part>)
                        <tp:taxon-name-part taxon-name-part-type="species">bahamensis</tp:taxon-name-part>
                    <object-id xmlns:xlink="http://www.w3.org/1999/xlink" xlink:type="simple">urn:lsid:zoobank.org:act:AC0937B4-F5ED-406D-A4DC-E6DF6E331202</object-id>
                    </tp:taxon-name><tp:taxon-status xmlns:xlink="http://www.w3.org/1999/xlink" xlink:type="simple">sp. n.</tp:taxon-status><xref ref-type="fig" rid="F13">Figs 13 A–E</xref><tp:nomenclature-citation-list><tp:nomenclature-citation><tp:taxon-name>Dercitus</tp:taxon-name><comment> sp.; <xref ref-type="bibr" rid="B38">Kohmoto et al. 1988</xref>: 85.</comment></tp:nomenclature-citation></tp:nomenclature-citation-list></tp:nomenclature><tp:treatment-sec sec-type="Material examined"><title>Material examined.</title><p>Holotype HBOI 23–VIII–85–1–49, (HBOM 003.00040), with schizoholotype fragment ZMA Por. 07782, Bahamas, New Providence Island, NW of Goulding Cay, 25.025°N; 77.583°W, 210 m, coll. K. Rinehart in the Johnson SeaLink submersible, 23 August 1985, don. S.A. Pomponi and M.C. Díaz.</p></tp:treatment-sec><tp:treatment-sec sec-type="Description"><title>Description.</title><p>Slippery smooth encrustation on dead coral (<xref ref-type="fig" rid="F13">Fig. 13A</xref>); the present material (upper part of <xref ref-type="fig" rid="F13">Fig. 13A</xref>) consists of three fragments of 12×10, 8×8 and 8×5 mm, of approx. 1–2 mm in thickness. The holotype (lower part of <xref ref-type="fig" rid="F13">Fig. 13A</xref>) is a larger <!--PageBreak-->fragment of 7×6 cm (not examined). Colour bright red when alive, darker red in alcohol. Consistency gum-like, easy to cut.</p><p>Skeleton: a confused mass of short-shafted triaenes and sanidasters.</p><p>Spicules: calthrops-like short-shafted triaenes, dichocalthrops and sanidasters.</p><p>Calthrops (<xref ref-type="fig" rid="F13">Figs 13B, D</xref>) showing a clear rhabd, longer than the cladi, which are frequently curved or undulated or bifid. Cladi 138–<italic>166.7</italic>–186 × 12–<italic>22.5</italic>–28 µm, cladomes 207–<italic>266.4</italic>–330 µm in diameter, rhabds 230–<italic>245.9</italic>–270 × 24–<italic>27.2</italic>–30 µm.</p><p>Regular symmetrical dichocalthrops (<xref ref-type="fig" rid="F13">Figs 13C–D</xref>) occur less frequently; protocladi 18–<italic>29.0</italic>–35 µm and deuterocladi 57–<italic>68.1</italic>–105 × 12–<italic>14.1</italic>–18 µm, rhabdomes 70–<italic>141.0</italic>–180 × 12–<italic>20.7</italic>–30 µm, cladomes 143–<italic>197.9</italic>–266 µm.</p><p>Sanidasters (<xref ref-type="fig" rid="F13">Fig. 13E</xref>) have an overall short and squat shape. They tend to be amphiaster-like with frequently more heavily spined apices; spines usually with secondary spines. Size 12–<italic>13.3</italic>–15 × 2–<italic>2.85</italic>–3.5 µm.</p><fig id="F13" position="float" orientation="portrait"><label>Figure 13.</label><caption><p><tp:taxon-name>Dercitus (Stoeba) bahamensis</tp:taxon-name> sp. n., <bold>A</bold> schizoholotype ZMA Por. 07782 and holotype HBOI 23–VIII–85–1–49 (photo J. Reed, scale bar 1 cm), from Bahamas, New Providence Island <bold>B</bold> calthrops <bold>C</bold> dichocalthrops <bold>D</bold> overview of spicules <bold>E</bold> various sanidasters.</p></caption><graphic xmlns:xlink="http://www.w3.org/1999/xlink" xlink:href="ZooKeys-068-001-g013.jpg" position="float" orientation="portrait" xlink:type="simple"/></fig></tp:treatment-sec><tp:treatment-sec sec-type="Etymology"><title>Etymology.</title><p>Named for its type locality.</p></tp:treatment-sec><tp:treatment-sec sec-type="Habitat"><title>Habitat.</title><p>Collected by submersible at 210 m depth.</p></tp:treatment-sec><tp:treatment-sec sec-type="Distribution"><title>Distribution.</title><p>Known only from the Bahamian type locality.</p></tp:treatment-sec><tp:treatment-sec sec-type="Remarks"><title>Remarks.</title><p>This is a <tp:taxon-name>Dercitus (Stoeba)</tp:taxon-name> species similar to Brazilian <tp:taxon-name>Dercitus (Stoeba) latex</tp:taxon-name> (Moraes &amp; Muricy, 2007) in shape, colour and consistency. It differs clearly in possessing dichocalthrops and larger unequal-claded calthrops, and the sanidasters are also clearly shaped and sized differently (long and thin with simple spines in <tp:taxon-name>Dercitus (Stoeba) latex</tp:taxon-name>). The Bonaire <tp:taxon-name>Dercitus (Stoeba)</tp:taxon-name> specimen described below differs in being insinuating, lacking dichocalthrops and also having thin sanidasters with undivided rays. <tp:taxon-name>Dercitus (Halinastra) lutea</tp:taxon-name> (Pulitzer-Finali, 1986, see below) is yellow, lacks dichocalthrops and has compressed sanidasters in its spicule complement. <tp:taxon-name>Dercitus (Halinastra) arubensis</tp:taxon-name> sp. n. (see below) differs from the new species in lacking dichocalthrops and possessing thick smooth microrhabds.</p></tp:treatment-sec></tp:taxon-treatment><tp:taxon-treatment><tp:treatment-meta><mixed-citation publication-type="journal"><person-group><name><surname>Van Soest</surname><given-names>Rob W.M.</given-names></name><name><surname>Beglinger</surname><given-names>Elly J.</given-names></name><name><surname>De Voogd</surname><given-names>Nicole J.</given-names></name></person-group><article-title>Skeletons in confusion: a review of astrophorid sponges with (dicho–)calthrops as structural megascleres (Porifera, Demospongiae, Astrophorida)</article-title><source>Zookeys</source><day>16</day><month>11</month><year>2010</year><volume>2010</volume><issue>68</issue><fpage>1</fpage><lpage>88</lpage><pub-id pub-id-type="doi">10.3897/zookeys.68.729</pub-id></mixed-citation></tp:treatment-meta><tp:nomenclature><tp:taxon-name>
                        <tp:taxon-name-part taxon-name-part-type="genus">Dercitus</tp:taxon-name-part>
                        (<tp:taxon-name-part taxon-name-part-type="subgenus">Stoeba</tp:taxon-name-part>)
                        <tp:taxon-name-part taxon-name-part-type="species">latex</tp:taxon-name-part>
                    </tp:taxon-name><tp:taxon-authority>(Moraes &amp; Muricy, 2007)</tp:taxon-authority><tp:nomenclature-citation-list><tp:nomenclature-citation><tp:taxon-name>Stoeba latex</tp:taxon-name><comment><xref ref-type="bibr" rid="B53">Moraes and Muricy 2007</xref>: 1388, figs 2–3.</comment></tp:nomenclature-citation></tp:nomenclature-citation-list></tp:nomenclature><tp:treatment-sec sec-type="Material examined"><title>Material examined.</title><p>None.</p></tp:treatment-sec><tp:treatment-sec sec-type="Holotype"><title>Holotype.</title><p>MNRJ 8559, Belmonte Islet Wall, São Pedro e São Paulo Archipelago, Brazil, 0.9167°N; 29.35°W, 30 m depth, coll. F. Moraes, 15 July 2004.</p></tp:treatment-sec><tp:treatment-sec sec-type="Description"><title>Description</title><p>(from <xref ref-type="bibr" rid="B53">Moraes and Muricy 2007</xref>). Thickly encrusting to massive, reddish- brown (darker in preservation), surface smooth, ‘stretched’; oscules 0.5–3 mm, size up to 10×20 cm. Consistency firm, rubbery. Ectosome provided with spherulous cells and sanidaster microscleres, choanosome compact, with randomly dispersed calthrops.</p><p>Spicules. Calthrops 42–212 × 7.5–25 µm. Sanidasters 10–15 × 1 µm.</p></tp:treatment-sec><tp:treatment-sec sec-type="Habitat"><title>Habitat.</title><p>Vertical walls and overhangs, 4–30 m.</p></tp:treatment-sec><tp:treatment-sec sec-type="Distribution"><title>Distribution.</title><p>Offshore archipelagoes to the NE of Brazil.<!--PageBreak--></p></tp:treatment-sec><tp:treatment-sec sec-type="Remarks"><title>Remarks.</title><p>The red colour is shared with <tp:taxon-name>Dercitus (Stoeba) bahamensis</tp:taxon-name> sp. n., but this has dichocalthrops and the spicule sizes are also different. Below we report an undescribed <tp:taxon-name>Dercitus (Stoeba)</tp:taxon-name> spec. from Bonaire for which insufficient material was left after making preparation. It differs in habit (insinuating) and spicule size (calthrops cladi smaller, only up to 186 ×16 µm, and sanidasters slightly larger, up to 18 × 1.5 µm). Cladi of calthrops of the Bonaire material are frequently bifid and some ?auxiliary oxeas were present in the slides. Nevertheless, similarities are close enough to reckon with the possibility that the two are conspecific members of a variable species.</p></tp:treatment-sec></tp:taxon-treatment><tp:taxon-treatment><tp:treatment-meta><mixed-citation publication-type="journal"><person-group><name><surname>Van Soest</surname><given-names>Rob W.M.</given-names></name><name><surname>Beglinger</surname><given-names>Elly J.</given-names></name><name><surname>De Voogd</surname><given-names>Nicole J.</given-names></name></person-group><article-title>Skeletons in confusion: a review of astrophorid sponges with (dicho–)calthrops as structural megascleres (Porifera, Demospongiae, Astrophorida)</article-title><source>Zookeys</source><day>16</day><month>11</month><year>2010</year><volume>2010</volume><issue>68</issue><fpage>1</fpage><lpage>88</lpage><pub-id pub-id-type="doi">10.3897/zookeys.68.729</pub-id></mixed-citation></tp:treatment-meta><tp:nomenclature><tp:taxon-name>
                        <tp:taxon-name-part taxon-name-part-type="genus">Dercitus</tp:taxon-name-part>
                        (<tp:taxon-name-part taxon-name-part-type="subgenus">Stoeba</tp:taxon-name-part>)
                        <tp:taxon-name-part taxon-name-part-type="species">syrmatitus</tp:taxon-name-part>
                    </tp:taxon-name><tp:taxon-authority>De Laubenfels, 1930</tp:taxon-authority><tp:nomenclature-citation-list><tp:nomenclature-citation><tp:taxon-name>Dercitus syrmatitus</tp:taxon-name><comment><xref ref-type="bibr" rid="B39">De Laubenfels 1930</xref>: 26; 1932: 38, fig. 17.</comment></tp:nomenclature-citation><tp:nomenclature-citation><tp:taxon-name>Stoeba syrmatitus</tp:taxon-name><comment>; <xref ref-type="bibr" rid="B43">Lee et al. 2007</xref>: 213.</comment></tp:nomenclature-citation></tp:nomenclature-citation-list></tp:nomenclature><tp:treatment-sec sec-type="Material examined"><title>Material examined.</title><p>None.</p></tp:treatment-sec><tp:treatment-sec sec-type="Holotype"><title>Holotype.</title><p>USNM 21438, United States, California, Laguna Beach, coll. M.W. De Laubenfels, 26 March 1929.</p></tp:treatment-sec><tp:treatment-sec sec-type="Description"><title>Description</title><p>(from De Laubenfels, 1932). Consolidating sandy substrate, shape ‘amorphous’, colour ‘drab’, surface smooth, consistency slimy. Size of parts containing the characteristic spiculation 0.2–2 mm. Skeleton of interior ‘packed’ with megascleres and microscleres.</p><p>Spicules: calthrops and sanidasters.</p><p>Calthrops, small, often reduced to ‘tripods’, cladi 25–<italic>65</italic>–80 × 3–<italic>8</italic>–10 µm.</p><p>Sanidasters variable in spination, often concentrated in two areas of the microsclere to approach an amphiaster condition, but many are irregular, endings blunt, 8–12 µm.</p></tp:treatment-sec><tp:treatment-sec sec-type="Habitat"><title>Habitat.</title><p>Intertidal.</p></tp:treatment-sec><tp:treatment-sec sec-type="Distribution"><title>Distribution.</title><p>California.</p></tp:treatment-sec><tp:treatment-sec sec-type="Remarks"><title>Remarks.</title><p><xref ref-type="bibr" rid="B40">De Laubenfels (1932)</xref> mentions the possible presence of toxas, judged to be foreign. <xref ref-type="bibr" rid="B43">Lee et al. (2007)</xref> provide SEM photos of the spicules. The species stands out by its small calthrops, which is only shared with <tp:taxon-name>Dercitus (Stoeba) xanthus</tp:taxon-name>, but in that species there are no normal calthrops, only three-claded ones, and the sanidasters are considerebaly longer.</p></tp:treatment-sec></tp:taxon-treatment><tp:taxon-treatment><tp:treatment-meta><mixed-citation publication-type="journal"><person-group><name><surname>Van Soest</surname><given-names>Rob W.M.</given-names></name><name><surname>Beglinger</surname><given-names>Elly J.</given-names></name><name><surname>De Voogd</surname><given-names>Nicole J.</given-names></name></person-group><article-title>Skeletons in confusion: a review of astrophorid sponges with (dicho–)calthrops as structural megascleres (Porifera, Demospongiae, Astrophorida)</article-title><source>Zookeys</source><day>16</day><month>11</month><year>2010</year><volume>2010</volume><issue>68</issue><fpage>1</fpage><lpage>88</lpage><pub-id pub-id-type="doi">10.3897/zookeys.68.729</pub-id></mixed-citation></tp:treatment-meta><tp:nomenclature><tp:taxon-name>
                        <tp:taxon-name-part taxon-name-part-type="genus">Dercitus</tp:taxon-name-part>
                        (<tp:taxon-name-part taxon-name-part-type="subgenus">Stoeba</tp:taxon-name-part>)
                        <tp:taxon-name-part taxon-name-part-type="species">xanthus</tp:taxon-name-part>
                    </tp:taxon-name><tp:taxon-authority>Sutcliffe, Hooper &amp; Pitcher, 2010</tp:taxon-authority><tp:nomenclature-citation-list><tp:nomenclature-citation><tp:taxon-name>Dercitus xanthus</tp:taxon-name><comment><xref ref-type="bibr" rid="B75">Sutcliffe, Hooper and Pitcher 2010</xref>: 6, figs 4–5.</comment></tp:nomenclature-citation></tp:nomenclature-citation-list></tp:nomenclature><tp:treatment-sec sec-type="Material examined"><title>Material examined.</title><p>None.</p></tp:treatment-sec><tp:treatment-sec sec-type="Holotype"><title>Holotype.</title><p>QMG329976 (SBD513022), south of Rock Cod Shoal, off Gladstone, Great Barrier Reef, 23.725°S; 151.6647°E, 34 m depth, epibenthic sled, coll. FRV ‘Lady Basten’, 20 September 2004.</p></tp:treatment-sec><tp:treatment-sec sec-type="Description"><title>Description</title><p>(from <xref ref-type="bibr" rid="B75">Sutcliffe et al. 2010</xref>). A thin sponge agglutinating biogenic rubble such as remains of worm tubes, gastropods and bivalves. Usually fist-sized or smaller. Live color red to yellow, surface uneven, no visible oscules.</p><p>Spicules: three-claded calthrops and sanidasters.</p><p>Calthrops small, divisible in two size classes with means of approximately 25 and 72 µm. Only 20% of the 163 specimens recorded possessed calthrops, usually in high densities, in the remaining 80 % these spicules were lacking. Sanidasters universally present in all specimens, displaying a wide variation in length and width, 10–20 × 1–2.5 µm, densely spined with relatively short spines up to 1 µm.</p></tp:treatment-sec><tp:treatment-sec sec-type="Habitat"><title>Habitat.</title><p>Sandy bottoms between 16 and 86 m depth.</p></tp:treatment-sec><tp:treatment-sec sec-type="Distribution"><title>Distribution.</title><p>Great Barrier Reef, occurring over the entire range.</p></tp:treatment-sec><tp:treatment-sec sec-type="Remarks"><title>Remarks.</title><p>As <xref ref-type="bibr" rid="B75">Sutcliffe et al. (2010)</xref> point out, there is only one species among the <tp:taxon-name>Dercitus</tp:taxon-name> s.l. species that is similar, viz. <tp:taxon-name>Dercitus (Stoeba) syrmatitus</tp:taxon-name>, sharing the possession of three-claded calthrops, the small size of the calthrops and the agglutinating habit. The differences are nevertheless quite clear and compelling, the rarity of the megascleres, the lack of normal fourc-claded calthrops and the distinctly larger sanidasters.</p><p>The only other Australian record of the genus, <tp:taxon-name>Dercitus (Stoeba) occultus</tp:taxon-name>, from West Australia, differs sharply in having exclusively dichocalthrops megascleres.</p></tp:treatment-sec></tp:taxon-treatment><tp:taxon-treatment><tp:treatment-meta><mixed-citation publication-type="journal"><person-group><name><surname>Van Soest</surname><given-names>Rob W.M.</given-names></name><name><surname>Beglinger</surname><given-names>Elly J.</given-names></name><name><surname>De Voogd</surname><given-names>Nicole J.</given-names></name></person-group><article-title>Skeletons in confusion: a review of astrophorid sponges with (dicho–)calthrops as structural megascleres (Porifera, Demospongiae, Astrophorida)</article-title><source>Zookeys</source><day>16</day><month>11</month><year>2010</year><volume>2010</volume><issue>68</issue><fpage>1</fpage><lpage>88</lpage><pub-id pub-id-type="doi">10.3897/zookeys.68.729</pub-id></mixed-citation></tp:treatment-meta><tp:nomenclature><tp:taxon-name>
                        <tp:taxon-name-part taxon-name-part-type="genus">Dercitus</tp:taxon-name-part>
                        (<tp:taxon-name-part taxon-name-part-type="subgenus">Stoeba</tp:taxon-name-part>)
                    </tp:taxon-name><tp:nomenclature-citation-list><tp:nomenclature-citation><tp:taxon-name>Stoeba</tp:taxon-name><comment> sp. ? <xref ref-type="bibr" rid="B91">Vacelet and Vasseur 1971</xref>: 70, fig. 14.</comment></tp:nomenclature-citation></tp:nomenclature-citation-list></tp:nomenclature><tp:treatment-sec sec-type="Material examined"><title>Material examined.</title><p>None.</p></tp:treatment-sec><tp:treatment-sec sec-type="Description"><title>Description</title><p>(from <xref ref-type="bibr" rid="B91">Vacelet and Vasseur 1971</xref>). Encrusting the underside of coral blocks, 2–3 cm2 in expansion; consistency soft; live colour yellow, white in alcohol.</p><p>Spicules: calthrops, sanidasters, ?strongyles.</p><p>Calthrops with irregular cladi, 50–250 × 15–25 µm.</p><p>Sanidasters short and fat, 12.5 × 2.5 µm.</p><p>Strongyles, probably foreign, long and thin 375–400 × 3–5 µm.</p></tp:treatment-sec><tp:treatment-sec sec-type="Habitat"><title>Habitat.</title><p>Shallow reefs.</p></tp:treatment-sec><tp:treatment-sec sec-type="Distribution"><title>Distribution.</title><p>Known only from the Tuléar area, Madagascar.</p></tp:treatment-sec><tp:treatment-sec sec-type="Remarks"><title>Remarks.</title><p>Live colour and the details of the spicules make it likely that this is an undescribed species. The strongyles are considered foreign as the authors themselves suggested.</p></tp:treatment-sec></tp:taxon-treatment><tp:taxon-treatment><tp:treatment-meta><mixed-citation publication-type="journal"><person-group><name><surname>Van Soest</surname><given-names>Rob W.M.</given-names></name><name><surname>Beglinger</surname><given-names>Elly J.</given-names></name><name><surname>De Voogd</surname><given-names>Nicole J.</given-names></name></person-group><article-title>Skeletons in confusion: a review of astrophorid sponges with (dicho–)calthrops as structural megascleres (Porifera, Demospongiae, Astrophorida)</article-title><source>Zookeys</source><day>16</day><month>11</month><year>2010</year><volume>2010</volume><issue>68</issue><fpage>1</fpage><lpage>88</lpage><pub-id pub-id-type="doi">10.3897/zookeys.68.729</pub-id></mixed-citation></tp:treatment-meta><tp:nomenclature><tp:taxon-name>
                        <tp:taxon-name-part taxon-name-part-type="genus">Dercitus</tp:taxon-name-part>
                        (<tp:taxon-name-part taxon-name-part-type="subgenus">Stoeba</tp:taxon-name-part>)
                    </tp:taxon-name><tp:nomenclature-citation-list><tp:nomenclature-citation><tp:taxon-name>Dercitus</tp:taxon-name><comment> sp. <xref ref-type="bibr" rid="B37">Kobluk and Van Soest 1989</xref>: 1211.</comment></tp:nomenclature-citation></tp:nomenclature-citation-list></tp:nomenclature><tp:treatment-sec sec-type="Material examined"><title>Material examined.</title><p>ZMA Por. 08985, Netherlands Antilles, Bonaire, W coast, near Kralendijk, in reef caves, 12–43 m, 12.15°N; 68.278°W, 1984, coll. D.R. Kobluk.<!--PageBreak--></p></tp:treatment-sec><tp:treatment-sec sec-type="Description"><title>Description.</title><p>Insinuating in coral crevices, in reef caves between 10 and 40 m depth. The available sponge material has been ‘used up’ entirely for the initial slides from which the genus identification (as <tp:taxon-name>Dercitus</tp:taxon-name>) was made. Properties of the sponge and structure of the skeleton cannot be accurately described. The skeleton is a confused, dense mass of calthrops megascleres on the outside covered by a layer of microscleres. These are also common throughout the sponge body. Spicules are simple calthrops and sanidasters.</p><p>Calthrops regular, with four equal cladi, which may occasionally be curved; endings occasionally bifid or irregularly terminally knobbed, but no true dichotriaene nor triactine modifications are present; sizes highly variable, cladi 39–<italic>102.3</italic>–186 × 4–<italic>9.8</italic>–16 µm, cladomes ranging 58–<italic>159.7</italic>–288 µm.</p><p>Sanidasters, thin, 12–<italic>14.8</italic>–18 × 0.5–<italic>0.76</italic>–1.5 µm.</p></tp:treatment-sec><tp:treatment-sec sec-type="Habitat"><title>Habitat.</title><p>In reef caves at the deeper parts of fringing reefs.</p></tp:treatment-sec><tp:treatment-sec sec-type="Remarks"><title>Remarks.</title><p><xref ref-type="bibr" rid="B37">Kobluk and Van Soest (1989)</xref> reported a few oxeas of 600 µm length, which are here considered foreign, and ‘dichotriaene-like variations’ by which they meant the calthrops with bifid cladi, not to be confused with true dichocalthrops. Since no proper specimen was left, no SEM observations of the spicules of this species could be made. It is likely that it is an undescribed species. It differs from Central West Atlantic <tp:taxon-name>Dercitus (Stoeba) latex</tp:taxon-name> (Moraes &amp; Muricy, 2007) in habit (encrusting in <italic>latex)</italic>, and spicule size (calthrops cladi larger, up to 212 × 25 µm, and sanidasters smaller, up to 15 × 1 µm). <tp:taxon-name>Dercitus (Stoeba) bahamensis</tp:taxon-name> sp. n. likewise is encrusting and it has dichocalthrops and thicker sanidasters (see above).</p></tp:treatment-sec></tp:taxon-treatment></tp:taxon-treatment><tp:taxon-treatment><tp:treatment-meta><mixed-citation publication-type="journal"><person-group><name><surname>Van Soest</surname><given-names>Rob W.M.</given-names></name><name><surname>Beglinger</surname><given-names>Elly J.</given-names></name><name><surname>De Voogd</surname><given-names>Nicole J.</given-names></name></person-group><article-title>Skeletons in confusion: a review of astrophorid sponges with (dicho–)calthrops as structural megascleres (Porifera, Demospongiae, Astrophorida)</article-title><source>Zookeys</source><day>16</day><month>11</month><year>2010</year><volume>2010</volume><issue>68</issue><fpage>1</fpage><lpage>88</lpage><pub-id pub-id-type="doi">10.3897/zookeys.68.729</pub-id></mixed-citation></tp:treatment-meta><tp:nomenclature><label>Sungenus</label><tp:taxon-name>
                        <tp:taxon-name-part taxon-name-part-type="subgenus">Halinastra</tp:taxon-name-part>
                    </tp:taxon-name><tp:taxon-authority>De Laubenfels, 1936</tp:taxon-authority><tp:nomenclature-citation-list><tp:nomenclature-citation><tp:taxon-name>Halinastra</tp:taxon-name><comment><xref ref-type="bibr" rid="B41">De Laubenfels 1936</xref>: 179.</comment></tp:nomenclature-citation></tp:nomenclature-citation-list></tp:nomenclature><tp:treatment-sec sec-type="Definition"><title>Definition:</title><p><tp:taxon-name>Dercitus</tp:taxon-name> with clear subdivision of the sanidaster microscleres into longer, thinner irregular sanidasters and shorter, fatter, compressed, often aster-like forms.</p></tp:treatment-sec><tp:treatment-sec sec-type="Type species"><title>Type species:</title><p><tp:taxon-name>Pachastrella exostotica</tp:taxon-name> Schmidt, 1868 (by original designation).</p></tp:treatment-sec><tp:treatment-sec sec-type="Key to the species of Dercitus (Halinastra)"><title>Key to the species of Dercitus (Halinastra).</title><table-wrap content-type="key" position="anchor" orientation="portrait"><table><tbody><tr><td rowspan="1" colspan="1">1</td><td rowspan="1" colspan="1">Live colour yellow turning to dark brown or black in alcohol</td><td rowspan="1" colspan="1"><tp:taxon-name>Dercitus (Halinastra) luteus</tp:taxon-name></td></tr><tr><td rowspan="1" colspan="1">–</td><td rowspan="1" colspan="1">Live colour black</td><td rowspan="1" colspan="1">2</td></tr><tr><td rowspan="1" colspan="1">–</td><td rowspan="1" colspan="1">Colour in alcohol beige or orange brown, compressed sanidasters ovoid, not euaster-like</td><td rowspan="1" colspan="1">3</td></tr><tr><td rowspan="1" colspan="1">2</td><td rowspan="1" colspan="1">Sanidasters very long up to 42 × 10 µm</td><td rowspan="1" colspan="1"><tp:taxon-name>Dercitus (Halinastra) berau</tp:taxon-name> sp. n.</td></tr><tr><td rowspan="1" colspan="1">–</td><td rowspan="1" colspan="1">Sanidasters long and thin, up to 33 × 6 µm</td><td rowspan="1" colspan="1"><tp:taxon-name>Dercitus(Halinastra) japonensis</tp:taxon-name> sp. n.</td></tr><tr><td rowspan="1" colspan="1">–</td><td rowspan="1" colspan="1">Sanidasters relatively short and fat, up to 27.5 × 7.5 µm</td><td rowspan="1" colspan="1"><tp:taxon-name>Dercitus (Halinastra) exostoticus</tp:taxon-name></td></tr><tr><td rowspan="1" colspan="1">3</td><td rowspan="1" colspan="1">Insinuating habit, exclusively calthrops megascleres, microscleres include peculiar microspined ovoid rhabds</td><td rowspan="1" colspan="1"><tp:taxon-name>Dercitus (Halinastra) arubensis</tp:taxon-name> sp. n.</td></tr><tr><td rowspan="1" colspan="1">–</td><td rowspan="1" colspan="1">Encrusting habit, exclusively dichocalthrops megascleres, microscleres two sanidaster shapes, long-and-thin and fat-compressed</td><td rowspan="1" colspan="1"><tp:taxon-name>Dercitus (Halinastra) sibogae</tp:taxon-name> sp. n.</td></tr></tbody><!--PageBreak--></table></table-wrap></tp:treatment-sec><tp:taxon-treatment><tp:treatment-meta><mixed-citation publication-type="journal"><person-group><name><surname>Van Soest</surname><given-names>Rob W.M.</given-names></name><name><surname>Beglinger</surname><given-names>Elly J.</given-names></name><name><surname>De Voogd</surname><given-names>Nicole J.</given-names></name></person-group><article-title>Skeletons in confusion: a review of astrophorid sponges with (dicho–)calthrops as structural megascleres (Porifera, Demospongiae, Astrophorida)</article-title><source>Zookeys</source><day>16</day><month>11</month><year>2010</year><volume>2010</volume><issue>68</issue><fpage>1</fpage><lpage>88</lpage><pub-id pub-id-type="doi">10.3897/zookeys.68.729</pub-id></mixed-citation></tp:treatment-meta><tp:nomenclature><tp:taxon-name>
                        <tp:taxon-name-part taxon-name-part-type="genus">Dercitus</tp:taxon-name-part>
                        (<tp:taxon-name-part taxon-name-part-type="subgenus">Halinastra</tp:taxon-name-part>)
                        <tp:taxon-name-part taxon-name-part-type="species">exostoticus</tp:taxon-name-part>
                    </tp:taxon-name><tp:taxon-authority>(Schmidt, 1868)</tp:taxon-authority><xref ref-type="fig" rid="F14">Figs 14A–D</xref><tp:nomenclature-citation-list><tp:nomenclature-citation><tp:taxon-name>Pachastrella exostotica</tp:taxon-name><comment><xref ref-type="bibr" rid="B67">Schmidt 1868</xref>: 16, pl. III fig. 12; <xref ref-type="bibr" rid="B36">Keller 1891</xref>: 343, pl. 19 fig. 53, pl. 20 fig. 54.</comment></tp:nomenclature-citation><tp:nomenclature-citation><tp:taxon-name>Calthropella exostitus</tp:taxon-name><comment> (sic); <xref ref-type="bibr" rid="B71">Sollas 1888</xref>: 111.</comment></tp:nomenclature-citation><tp:nomenclature-citation><tp:taxon-name>Pachastrella (Pachastrella) exostotica</tp:taxon-name><comment>; <xref ref-type="bibr" rid="B46">Lendenfeld 1903</xref>: 75.</comment></tp:nomenclature-citation><tp:nomenclature-citation><tp:taxon-name>Halinastra exostotica</tp:taxon-name><comment>; <xref ref-type="bibr" rid="B41">de Laubenfels 1936</xref>: 179.</comment></tp:nomenclature-citation><tp:nomenclature-citation><tp:taxon-name>Stoeba exostita</tp:taxon-name><comment> (sic); <xref ref-type="bibr" rid="B52">Maldonado 2002</xref>: 156. Figs 2F–G.</comment></tp:nomenclature-citation></tp:nomenclature-citation-list></tp:nomenclature><tp:treatment-sec sec-type="Material examined"><title>Material examined.</title><p>Holotype, ZMB 287, Eritrea, Dahlak Archipelago, near Perim Island, Red Sea, 16.75°N; 40.05°E, 52 m, coll. Siemens.</p></tp:treatment-sec><tp:treatment-sec sec-type="Description"><title>Description.</title><p>Black mass (in alcohol) of 3×3×0.5 cm (<xref ref-type="fig" rid="F14">Fig. 14A</xref>). Surface irregular granulated, grooved, no apparent oscules. In cross section, only the surface region is darkly pigmented, but the choanosome is much lighter coloured. According to Keller choanocyte chambers are crowded in the lower parts of the choanosome, size 25 µm.</p><p>Skeleton: a confused, dense mass of calthrops with a cover of microscleres at the surface. A few oxeas of widely different sizes were noted by Keller, but these were limited between approx. 100–120 × 2.5 µm of a typical haplosclerid type, in the slide examined by us.</p><p>Spicules: calthrops, sanidasters, compressed sanidasters (pseudasters).</p><p>Calthrops (<xref ref-type="fig" rid="F14">Fig. 14B</xref>), generally regularly shaped, in a wide size range, usually with one of the cladi slightly longer than the other three (short-shafted triaenes): 45–<italic>128.2</italic>–275 × 5–<italic>18.2</italic>–35 µm.</p><p>Sanidasters (<xref ref-type="fig" rid="F14">Fig. 14C</xref>), variable in thickness and spination, but relatively uniform in length, generally ‘stocky’, 15–<italic>23.1</italic>–27.5 × 2.5–5<italic>.3</italic>–7.5 µm.</p><p>Compressed sanidasters (pseudasters) (<xref ref-type="fig" rid="F14">Fig. 14D</xref>), globular, irregular in shape (Keller called these ‘Sterraster oder Sphaeraster’), 7.5–<italic>10.5</italic>–12.5 µm in diameter.</p><fig id="F14" position="float" orientation="portrait"><label>Figure 14.</label><caption><p><tp:taxon-name>Dercitus (Halinastra) exostoticus</tp:taxon-name>, holotype ZMB 287, from Eritrea, Dahlak Archipelago, <bold>A</bold> habit <bold>B</bold> various calthrops <bold>C</bold> various sanidasters <bold>D</bold> various aster-like compressed sanidasters.</p></caption><graphic xmlns:xlink="http://www.w3.org/1999/xlink" xlink:href="ZooKeys-068-001-g014.jpg" position="float" orientation="portrait" xlink:type="simple"/></fig></tp:treatment-sec><tp:treatment-sec sec-type="Habitat"><title>Habitat.</title><p>Deeper water, beyond the reefs</p></tp:treatment-sec><tp:treatment-sec sec-type="Distribution"><title>Distribution.</title><p>Known only from the Southern Red Sea.</p></tp:treatment-sec><tp:treatment-sec sec-type="Remarks"><title>Remarks.</title><p><xref ref-type="bibr" rid="B67">Schmidt (1868)</xref> gave hardly any description (some vague remarks on the megascleres of <tp:taxon-name>Pachastrella monilifera</tp:taxon-name> grading into a statement on the Red Sea specimen), but the drawings of the microscleres show a sanidaster and a globular aster. Keller claims to have had access to Schmidt’s type specimen, but he faithfully reports that there is a discrepancy between Schmidt’s original label and the label of his redescribed specimen, e.g. the original collector was stated to be Ehrenberg by Schmidt, but Keller states it is Siemens, which is probably the correct one.<!--PageBreak--></p><p><xref ref-type="bibr" rid="B52">Maldonado (2002)</xref> assigned <tp:taxon-name>Pachastrella exostotica</tp:taxon-name> to the genus <tp:taxon-name>Stoeba</tp:taxon-name> and declared <tp:taxon-name>Halinastra</tp:taxon-name> a junior synonym of that genus. However, he possibly overlooked that <xref ref-type="bibr" rid="B59">Pulitzer-Finali’s (1986)</xref> <tp:taxon-name>Pachataxa lutea</tp:taxon-name> possesses similar spiculation as <tp:taxon-name>Pachataxa exostotica</tp:taxon-name> (see below). With at least two species sharing the peculiar aster-like compressed acanthorhabds, (and several further species with diversified aster shapes, see below) there is good reason to maintain <tp:taxon-name>Halinastra</tp:taxon-name> as a distinct taxon, proposed here to be a subgenus.</p></tp:treatment-sec></tp:taxon-treatment><tp:taxon-treatment><tp:treatment-meta><mixed-citation publication-type="journal"><person-group><name><surname>Van Soest</surname><given-names>Rob W.M.</given-names></name><name><surname>Beglinger</surname><given-names>Elly J.</given-names></name><name><surname>De Voogd</surname><given-names>Nicole J.</given-names></name></person-group><article-title>Skeletons in confusion: a review of astrophorid sponges with (dicho–)calthrops as structural megascleres (Porifera, Demospongiae, Astrophorida)</article-title><source>Zookeys</source><day>16</day><month>11</month><year>2010</year><volume>2010</volume><issue>68</issue><fpage>1</fpage><lpage>88</lpage><pub-id pub-id-type="doi">10.3897/zookeys.68.729</pub-id></mixed-citation></tp:treatment-meta><tp:nomenclature><tp:taxon-name>
                        <tp:taxon-name-part taxon-name-part-type="genus">Dercitus</tp:taxon-name-part>
                        (<tp:taxon-name-part taxon-name-part-type="subgenus">Halinastra</tp:taxon-name-part>)
                        <tp:taxon-name-part taxon-name-part-type="species">berau</tp:taxon-name-part>
                    <object-id xmlns:xlink="http://www.w3.org/1999/xlink" xlink:type="simple">urn:lsid:zoobank.org:act:6960CBF1-D287-4513-A1C9-1777580A67F2</object-id>
                    </tp:taxon-name><tp:taxon-status xmlns:xlink="http://www.w3.org/1999/xlink" xlink:type="simple">sp. n.</tp:taxon-status><xref ref-type="fig" rid="F15">Figs 15A–B</xref><xref ref-type="fig" rid="F16">16A–D</xref></tp:nomenclature><tp:treatment-sec sec-type="Material examined"><title>Material examined.</title><p>Holotype RMNH 4256, Indonesia, Kalimantan, Berau region, Derawan Islands, depth 10 m, coll. N.J. De Voogd, field nr. BER105/140808/055, SCUBA, 14 August 2008.</p></tp:treatment-sec><tp:treatment-sec sec-type="Description"><title>Description.</title><p>Blackish grey lobate mass (<xref ref-type="fig" rid="F15">Fig. 15A</xref>), approx. 20×15×10 cm in size, surface in places speckled white by ?coral sand and at the base the specimen is encrusted by a bluish sponge (<tp:taxon-name>Haliclona</tp:taxon-name>). Oscules prominent on the summit of lobes, approx. 0.5 cm in diameter. Consistency firm, compressible. The preserved specimen is broken into two similar sized masses (<xref ref-type="fig" rid="F15">Figs 15B</xref>, <xref ref-type="fig" rid="F16">16A</xref>). The black colour is maintained in alcohol and has strongly darkened the fluid and the labels.</p><p>Skeleton: difficult to study in the preserved condition due to the intense black colour, but structure is dense and unorganized, with a dense cover of microscleres at the surface.</p><p>Spicules: calthrops, sanidasters and compressed spheraster-like microscleres (pseudasters); a few oxeas are present, but these belong to the encrusting <tp:taxon-name>Haliclona</tp:taxon-name>.</p><p>Calthrops (<xref ref-type="fig" rid="F16">Fig. 16B</xref>), generally regular in shape and cladi number, occasionally three-claded or five-claded; size highly variable, cladi 25–<italic>151.4</italic>–280 × 5–<italic>17.2</italic>–35 µm.<!--PageBreak--></p><p>Sanidasters (<xref ref-type="fig" rid="F16">Fig. 16C</xref>) of extreme variability in shape, long thin with short spines, thicker with prominent stubby spines and squat warty ones, with many intermediates; size 19–<italic>29.1</italic>–42 × 1–<italic>5.1</italic>–10 (spines 0.5–<italic>2.2</italic>–4.5 µm).</p><p>Compressed sanidasters (pseudasters) (<xref ref-type="fig" rid="F16">Fig. 16D</xref>), globular or oval with very short rays (usually less than 0.5 µm), diameter 8–<italic>11.4</italic>–15 µm.</p><fig id="F15" position="float" orientation="portrait"><label>Figure 15.</label><caption><p><tp:taxon-name>Dercitus (Halinastra) berau</tp:taxon-name> sp. n., holotype RMNH 4256, from Indonesia, Kalimantan, <bold>A</bold> photographed in situ <bold>B</bold> photographed just after collection (photos N.J. De Voogd).</p></caption><graphic xmlns:xlink="http://www.w3.org/1999/xlink" xlink:href="ZooKeys-068-001-g015.jpg" position="float" orientation="portrait" xlink:type="simple"/></fig><fig id="F16" position="float" orientation="portrait"><label>Figure 16.</label><caption><p><tp:taxon-name>Dercitus (Halinastra) berau</tp:taxon-name> sp. n., holotype RMNH 4256, <bold>A</bold> Habit after preservation <bold>B</bold> calthrops <bold>C</bold> various sanidasters <bold>D</bold> various aster-like compressed sanidasters.</p></caption><graphic xmlns:xlink="http://www.w3.org/1999/xlink" xlink:href="ZooKeys-068-001-g016.jpg" position="float" orientation="portrait" xlink:type="simple"/></fig></tp:treatment-sec><tp:treatment-sec sec-type="Etymology"><title>Etymology.</title><p>Named after the Berau region, East Kalimantan.</p></tp:treatment-sec><tp:treatment-sec sec-type="Habitat"><title>Habitat.</title><p>Shallow open reef localities.</p></tp:treatment-sec><tp:treatment-sec sec-type="Distribution"><title>Distribution.</title><p>So far known only from the type locality E of Kalimantan.</p></tp:treatment-sec><tp:treatment-sec sec-type="Remarks"><title>Remarks.</title><p>Despite the long distance between the locality of <tp:taxon-name>Dercitus (Halinastra) exostoticus</tp:taxon-name> (Red Sea) and the present locality, there are compelling similarities in shape, colour and spicule sizes between the new species and <italic>exostoticus</italic>. The major difference between the two is the length and robustness of the sanidasters (up to 42 µm in <tp:taxon-name>Dercitus (Halinastra) berau</tp:taxon-name> sp. n. against max. 27.5 µm in <tp:taxon-name>Dercitus (Halinastra) exostoticus</tp:taxon-name>). We also believe that the habit and the choanosome pigmentation will prove to be distinct in the <!--PageBreak-->two, but the absence of observations of living <tp:taxon-name>Dercitus (Halinastra) exostoticus</tp:taxon-name> precludes definite conclusions.</p><p><tp:taxon-name>Dercitus (Halinastra) berau</tp:taxon-name> sp. n. differs from <tp:taxon-name>Dercitus (Halinastra) japonensis</tp:taxon-name> sp. n. (see below) in the more robust condition of the sanidasters, the more oval, not completely euaster-like condition of the compressed sanidasters of the Japanese specimens. Also the length of the calthrops cladi appears less in the <tp:taxon-name>Dercitus (Halinastra) japonensis</tp:taxon-name> sp. n. See also <xref ref-type="table" rid="T3">Table 3</xref>.</p></tp:treatment-sec></tp:taxon-treatment><tp:taxon-treatment><tp:treatment-meta><mixed-citation publication-type="journal"><person-group><name><surname>Van Soest</surname><given-names>Rob W.M.</given-names></name><name><surname>Beglinger</surname><given-names>Elly J.</given-names></name><name><surname>De Voogd</surname><given-names>Nicole J.</given-names></name></person-group><article-title>Skeletons in confusion: a review of astrophorid sponges with (dicho–)calthrops as structural megascleres (Porifera, Demospongiae, Astrophorida)</article-title><source>Zookeys</source><day>16</day><month>11</month><year>2010</year><volume>2010</volume><issue>68</issue><fpage>1</fpage><lpage>88</lpage><pub-id pub-id-type="doi">10.3897/zookeys.68.729</pub-id></mixed-citation></tp:treatment-meta><tp:nomenclature><tp:taxon-name>
                        <tp:taxon-name-part taxon-name-part-type="genus">Dercitus</tp:taxon-name-part>
                        (<tp:taxon-name-part taxon-name-part-type="subgenus">Halinastra</tp:taxon-name-part>)
                        <tp:taxon-name-part taxon-name-part-type="species">japonensis</tp:taxon-name-part>
                    <object-id xmlns:xlink="http://www.w3.org/1999/xlink" xlink:type="simple">urn:lsid:zoobank.org:act:FF7DBEA7-C1DE-429A-A309-743FAAF8068F</object-id>
                    </tp:taxon-name><tp:taxon-status xmlns:xlink="http://www.w3.org/1999/xlink" xlink:type="simple">sp. n.</tp:taxon-status><xref ref-type="fig" rid="F17">Figs 17A–D</xref><xref ref-type="fig" rid="F18">18A–C</xref><tp:nomenclature-citation-list><tp:nomenclature-citation><tp:taxon-name>Stoeba extensa</tp:taxon-name><comment>; <xref ref-type="bibr" rid="B55">Phuwapraisirisan et al. 2004</xref>: 2128</comment></tp:nomenclature-citation></tp:nomenclature-citation-list></tp:nomenclature><tp:treatment-sec sec-type="Material examined"><title>Material examined.</title><p>Holotype ZMA Por. 17646 (voucher fragment of a specimen used in natural products research) Japan, near Anami-oshima Island, 157–161 m, 28.873°N; 129.5532°E, coll. N. Fusetani, dredge, field nr. S01–111, 7 November 2003.<!--PageBreak--></p><p>Paratype ZMA Por. 19889 (voucher fragment of a specimen used in natural products research), Japan, Kagoshima Prefecture, Ooshima-shinsone, 150 m, 28.8667°N; 122.55°E, coll. Y. Nakao, dredge, field nr. S01–118, 16 July 2001.</p></tp:treatment-sec><tp:treatment-sec sec-type="Description"><title>Description.</title><p>Holotype (<xref ref-type="fig" rid="F17">Fig. 17A</xref>) is a blackish brown fragment of 3.5×3×1 cm (live colour also noted as black). Surface lumpy but smooth, shiny. Consistency firm, compressible.</p><p>Skeleton: at the surface a crust of microscleres, overlying a dense confused mass of calthrops.</p><p>Spicules: calthrops, sanidasters, compressed sanidasters (pseudasters).</p><p>Calthrops of holotype (<xref ref-type="fig" rid="F17">Fig. 17B</xref>) equiangled, regular, 105–<italic>170.8</italic>–223 × 14–<italic>20.7</italic>–28 µm (cladomes 182–<italic>286.3</italic>–365 µm); of the paratype (<xref ref-type="fig" rid="F18">Fig. 18A</xref>), equiangled, some with ‘hooked’ apices, 33–<italic>177.2</italic>–252 × 5–23.9–37 µm (cladomes 63–<italic>319.0</italic>–451 µm).</p><p>Sanidasters of holotype (<xref ref-type="fig" rid="F17">Fig. 17C</xref>) long, relatively slim, 27–<italic>28.8</italic>–31 × 2.5–<italic>3.9</italic>–4.5 µm; of the paratype (<xref ref-type="fig" rid="F18">Fig. 18B</xref>), similarly slim, 19–<italic>25.7</italic>–33 × 2–<italic>4.5</italic>–6 µm.</p><p>Compressed sanidasters of the holotype (<xref ref-type="fig" rid="F17">Fig. 17D</xref>), mostly elongated-oval, only few are more or less globular, 7.5–<italic>10.1</italic>–15 µm; of the paratype (<xref ref-type="fig" rid="F18">Fig. 18C</xref>), similarly oval or even shaped as ‘double’ asters, 7–<italic>9.3</italic>–14 µm.</p><fig id="F17" position="float" orientation="portrait"><label>Figure 17.</label><caption><p><tp:taxon-name>Dercitus (Halinastra) japonensis</tp:taxon-name> sp. n., holotype ZMA Por. 17646, from Japan, Amami-oshima Islands <bold>A</bold> habit (scale bar 1 cm) <bold>B</bold> calthrops <bold>C</bold> sanidasters <bold>D</bold> compressed sanidasters.</p></caption><graphic xmlns:xlink="http://www.w3.org/1999/xlink" xlink:href="ZooKeys-068-001-g017.jpg" position="float" orientation="portrait" xlink:type="simple"/></fig><fig id="F18" position="float" orientation="portrait"><label>Figure 18.</label><caption><p><tp:taxon-name>Dercitus (Halinastra) japonensis</tp:taxon-name> sp. n., paratype ZMA Por. 19889, from Japan, Ooshima-shinsone, <bold>A</bold> calthrops <bold>B</bold> sanidasters <bold>C</bold> compressed sanidasters.</p></caption><graphic xmlns:xlink="http://www.w3.org/1999/xlink" xlink:href="ZooKeys-068-001-g018.jpg" position="float" orientation="portrait" xlink:type="simple"/></fig></tp:treatment-sec><tp:treatment-sec sec-type="Etymology"><title>Etymology.</title><p>Named after the Japanese type locality.</p></tp:treatment-sec><tp:treatment-sec sec-type="Habitat"><title>Habitat.</title><p>Dredged from deeper water, at approx. 150 m.</p></tp:treatment-sec><tp:treatment-sec sec-type="Distribution"><title>Distribution.</title><p>Both specimens came from nearby locations, so the distribution so far appears limited to offshore Japan.</p></tp:treatment-sec><tp:treatment-sec sec-type="Remarks"><title>Remarks.</title><p>It is with some hesitation that these two Japanese sponges are assigned to a new species, rather than to <tp:taxon-name>Dercitus (Halinastra) berau</tp:taxon-name> sp. n. The two species appear generally similar, but sanidasters are shorter and slimmer than in <tp:taxon-name>Dercitus (Halinastra) berau</tp:taxon-name> sp. n. and the compressed sanidasters are few and consist mostly of oval rather than globular shapes. Combined with the clearly deeper occurrence and the considerable geographic distance we believe it is justified to consider both distinct at the species level. The two are obviously closely related to <tp:taxon-name>Dercitus (Halinastra) exostoticus</tp:taxon-name> (see <xref ref-type="table" rid="T3">Table 3</xref>) with which they form a species complex.</p><table-wrap id="T3" position="float" orientation="portrait"><label>Table 3.</label><caption><p>Spicule sizes of specimens similar to <tp:taxon-name>Dercitus (Halinastra) exostoticus</tp:taxon-name>. </p></caption><table><tbody><tr><th rowspan="1" colspan="1">Author</th><th rowspan="1" colspan="1">calthrops cladi</th><th rowspan="1" colspan="1">sanidaster</th><th rowspan="1" colspan="1">compressed sanidaster</th><th rowspan="1" colspan="1">locality</th></tr><tr><th rowspan="1" colspan="5"><tp:taxon-name>Dercitus (Halinastra) exostoticus</tp:taxon-name></th></tr><tr><td rowspan="1" colspan="1"><xref ref-type="bibr" rid="B67">Schmidt 1868</xref></td><td rowspan="1" colspan="1">not given</td><td rowspan="1" colspan="1">not given</td><td rowspan="1" colspan="1">½ sanidaster size</td><td rowspan="1" colspan="1">Red Sea</td></tr><tr><td rowspan="1" colspan="1"><xref ref-type="bibr" rid="B36">Keller 1891</xref></td><td rowspan="1" colspan="1">200×25</td><td rowspan="1" colspan="1">25</td><td rowspan="1" colspan="1">5–10</td><td rowspan="1" colspan="1">Red Sea</td></tr><tr><td rowspan="1" colspan="1">Remeasured here</td><td rowspan="1" colspan="1">45–275×5–35</td><td rowspan="1" colspan="1">15–27.5×2.5–7.5</td><td rowspan="1" colspan="1">7.5–12.5</td><td rowspan="1" colspan="1">Red Sea</td></tr><tr><th rowspan="1" colspan="5"><tp:taxon-name>Dercitus (Halinastra) berau</tp:taxon-name> sp. n.</th></tr><tr><td rowspan="1" colspan="1">RMNH 4256</td><td rowspan="1" colspan="1">25–280×5–35</td><td rowspan="1" colspan="1">19–42×1–10</td><td rowspan="1" colspan="1">8–15</td><td rowspan="1" colspan="1">Indonesia</td></tr><tr><th rowspan="1" colspan="5"><tp:taxon-name>Dercitus (Halinastra) japonensis</tp:taxon-name> sp. n.</th></tr><tr><td rowspan="1" colspan="1">ZMA Por. 17646</td><td rowspan="1" colspan="1">105–223×14–28</td><td rowspan="1" colspan="1">27–31×2.5–4.5</td><td rowspan="1" colspan="1">7.5–15</td><td rowspan="1" colspan="1">Japan</td></tr><tr><td rowspan="1" colspan="1">ZMA Por. 19889</td><td rowspan="1" colspan="1">33–252×5–37</td><td rowspan="1" colspan="1">19–33×2–6</td><td rowspan="1" colspan="1">7–14</td><td rowspan="1" colspan="1">Japan</td></tr></tbody></table></table-wrap></tp:treatment-sec></tp:taxon-treatment><tp:taxon-treatment><tp:treatment-meta><mixed-citation publication-type="journal"><person-group><name><surname>Van Soest</surname><given-names>Rob W.M.</given-names></name><name><surname>Beglinger</surname><given-names>Elly J.</given-names></name><name><surname>De Voogd</surname><given-names>Nicole J.</given-names></name></person-group><article-title>Skeletons in confusion: a review of astrophorid sponges with (dicho–)calthrops as structural megascleres (Porifera, Demospongiae, Astrophorida)</article-title><source>Zookeys</source><day>16</day><month>11</month><year>2010</year><volume>2010</volume><issue>68</issue><fpage>1</fpage><lpage>88</lpage><pub-id pub-id-type="doi">10.3897/zookeys.68.729</pub-id></mixed-citation></tp:treatment-meta><tp:nomenclature><tp:taxon-name>
                        <tp:taxon-name-part taxon-name-part-type="genus">Dercitus</tp:taxon-name-part>
                        (<tp:taxon-name-part taxon-name-part-type="subgenus">Halinastra</tp:taxon-name-part>)
                        <tp:taxon-name-part taxon-name-part-type="species">luteus</tp:taxon-name-part>
                    </tp:taxon-name><tp:taxon-authority>(Pulitzer-Finali, 1986)</tp:taxon-authority><xref ref-type="fig" rid="F19">Figs 19A–D</xref><xref ref-type="fig" rid="F20">20A–E</xref><tp:nomenclature-citation-list><tp:nomenclature-citation><tp:taxon-name>Pachataxa lutea</tp:taxon-name><comment><xref ref-type="bibr" rid="B59">Pulitzer-Finali 1986</xref>: 74, figs 8–9.</comment></tp:nomenclature-citation></tp:nomenclature-citation-list></tp:nomenclature><tp:treatment-sec sec-type="Material examined"><title>Material examined.</title><p>ZMA Por. 10100, Netherlands Antilles, Curaçao, Boca Sami, 20 m, 12.142°N; 69.007°W, coll. P. Willemsen nr. C92 A20, July 1992.</p><p>ZMA Por. 14080, Netherlands Antilles, Curaçao, near Carmabi, in reef cave, 10 –20 m, 12.124°N; 68.974°W, coll. I. Wunsch nr. 84, January 1999.</p><p>ZMA Por. 21692 (ex MNRJ 6678), Brazil, Das Rocas Atoll, Fenda, 3.8584°S; 33.8057°W, coll. E. Hajdu, M.V. de Oliveira &amp; U.S. Pinheiro.</p></tp:treatment-sec><tp:treatment-sec sec-type="Description"><title>Description.</title><p>The larger specimen (10100) is a thick liver-like mass (<xref ref-type="fig" rid="F19">Fig. 19A</xref>) with flat smooth surface, 8×6×3 cm in size, consistency compact, cheesy to rubbery.<!--PageBreak--> Live colour bright yellow, in alcohol dark brown. The preserved specimen shows a darker outer rim of 1–2 mm in thickness over a lighter coloured choanosome. This is not evidence of a cortex, it merely shows that the post-mortem discolouration does not penetrate evenly throughout the sponge. Our specimen conforms in all macroscopical aspects to Pulitzer-Finali’s type. The second specimen is smaller and thinner, approx. 1×1×0.2 cm, dark glistening red, with a slightly bumpy surface. The Brazil specimen is sized 4×4×4 cm, cut off from a much larger sponge.</p><p>Skeleton: the ectosome has a dense layer of sanidasters and ‘spherasters’ carried by a similarly dense mass of calthrops. In the choanosome the calthrops and sanidasters are less densely and confusedly distributed. There is no zonation or other structural arrangement of the skeleton.</p><p>Spicules: calthrops, sanidasters and compressed spheraster-like sanidasters (pseudasters).</p><p>Calthrops (<xref ref-type="fig" rid="F19">Fig. 19B</xref>) are often three-claded, or even irregularly two-claded, some of the cladi may be straight, others are bifid terminally or wavy, of unequal length, stunt<!--PageBreak-->ed, irregular, unevenly curved. No dichocalthrops. Cladi 60–<italic>120.2</italic>–174 × 9–<italic>14.9</italic>–21 µm (measurements of both specimens combined), cladomes 102–<italic>193.9</italic>–264 µm.</p><p>Sanidasters (<xref ref-type="fig" rid="F19">Fig. 19C</xref>) highly variable in ornamentation and spination, spines not obviously concentrated at the apices, relatively more frequently concentrated in the middle region, 12–<italic>19.6</italic>–26 × 1–<italic>2.3</italic>–4 µm.</p><p>Compressed sanidasters (<xref ref-type="fig" rid="F19">Fig. 19D</xref>) are peculiar, irregular, multirayed, with a very thick center and very short rays, which appear spine-like rather than issuing from a common center, 5–<italic>7.7</italic>– 9 µm.</p><fig id="F19" position="float" orientation="portrait"><label>Figure 19.</label><caption><p><tp:taxon-name>Dercitus (Halinastra) luteus</tp:taxon-name>, ZMA Por. 10100, from Netherlands Antilles, Curaçao, <bold>A</bold> habit <bold>B</bold> various calthrops <bold>C</bold> sanidasters <bold>D</bold> aster-like compressed sanidasters.</p></caption><graphic xmlns:xlink="http://www.w3.org/1999/xlink" xlink:href="ZooKeys-068-001-g019.jpg" position="float" orientation="portrait" xlink:type="simple"/></fig><fig id="F20" position="float" orientation="portrait"><label>Figure 20.</label><caption><p><tp:taxon-name>Dercitus (Halinastra) luteus</tp:taxon-name>, deviating specimen ZMA Por. 21692 (ex MNRJ 6678), from Brazil, Das Rocas Atoll, <bold>A</bold> habit (scale bar 1 cm) <bold>B</bold> short-shafted triaenes <bold>C</bold> overview of spicules <bold>D</bold> sanidasters <bold>E</bold> aster-like compressed sanidaster.</p></caption><graphic xmlns:xlink="http://www.w3.org/1999/xlink" xlink:href="ZooKeys-068-001-g020.jpg" position="float" orientation="portrait" xlink:type="simple"/></fig></tp:treatment-sec><tp:treatment-sec sec-type="Habitat"><title>Habitat.</title><p>Open substrate in deeper parts of the reef, more shallow in caves.</p></tp:treatment-sec><tp:treatment-sec sec-type="Distribution"><title>Distribution.</title><p>Widespread Central West Atlantic: Puerto Rico, Southern Caribbean, Northeastern Brazil.</p></tp:treatment-sec><tp:treatment-sec sec-type="Remarks"><title>Remarks.</title><p>The Curaçao material appears indistinguishable from the Puerto Rico type material (MSNG 47681, La Parguera, Puerto Rico, 20–25 m) in overall morpho<!--PageBreak-->logy and spicules. Pulitzer’s material measures 7×5×1.5 cm, turning from light yellow to dark brown in alcohol. Consistency was described as fleshy, firm, compressible. Cladi of the calthrops were given as 70–180 µm (60–174 in our material), sanidasters (called microrhabds by Pulitzer) were given as 8–26 × 3–6 µm (12–26 × 1–4 µm in our material). Compressed sanidaster size was not given by Pulitzer but from his drawings can be estimated to be about 7–8 µm (5–9 µm in our material).</p><p>Through the courtesy of Prof. Hajdu we received a fragment (<xref ref-type="fig" rid="F20">Fig. 20A</xref>) of a fleshy specimen from the oceanic island groups east of North East Brazil, originally bright yellow, now dark brown in alcohol and staining the alcohol considerably. The fragment showed several differences with the Curaçao and Puerto Rico specimens (see also <xref ref-type="table" rid="T4">Table 4</xref>): calthrops (<xref ref-type="fig" rid="F20">Figs 20B–C</xref>) were often more like short shafted triaenes with one cladus considerably longer than the others; they were generally much more irregular and some appeared to have mesotriaene modifications. Length of cladi 33–<italic>82</italic>–123 × 4–<italic>7.5</italic>–11 µm. Sanidasters (<xref ref-type="fig" rid="F20">Fig. 20D</xref>) were only 10–<italic>14</italic>–19 × 0.5–<italic>1.1</italic>–2 µm, and compressed sanidasters (pseudasters) (<xref ref-type="fig" rid="F20">Fig. 20E</xref>) 5–<italic>7.2</italic>–9 µm. These differences may eventually lead to a distinction of a separate Brazilian species but for the time being we emphasize the similarities.</p><table-wrap id="T4" position="float" orientation="portrait"><label>Table 4.</label><caption><p>Spicule data for specimens identification as <tp:taxon-name>Dercitus (Halinastra)</tp:taxon-name> Luteus. </p></caption><table><tbody><tr><th rowspan="1" colspan="1"><italic>Author</italic></th><th rowspan="1" colspan="1"><italic>calthrops cladi</italic></th><th rowspan="1" colspan="1"><italic>sanidaster</italic></th><th rowspan="1" colspan="1"><italic>compressed sanidaster</italic></th><th rowspan="1" colspan="1"><italic>locality</italic></th></tr><tr><td rowspan="1" colspan="1"><xref ref-type="bibr" rid="B59">Pulitzer-Finali 1986</xref></td><td rowspan="1" colspan="1">70–180××</td><td rowspan="1" colspan="1">8–26×3–6</td><td rowspan="1" colspan="1">7–8</td><td rowspan="1" colspan="1">Puerto Rico</td></tr><tr><td rowspan="1" colspan="1">ZMA 10100</td><td rowspan="1" colspan="1">60–174 ×9–21</td><td rowspan="1" colspan="1">12–26×1–4</td><td rowspan="1" colspan="1">5–9</td><td rowspan="1" colspan="1">Curaçao</td></tr><tr><td rowspan="1" colspan="1">ZMA 14080</td><td rowspan="1" colspan="1">80–130×15</td><td rowspan="1" colspan="1">18–21×3–4</td><td rowspan="1" colspan="1">7–9</td><td rowspan="1" colspan="1">Curaçao</td></tr><tr><td rowspan="1" colspan="1">ZMA 21692 (MNRJ 6678)</td><td rowspan="1" colspan="1">33–123×4–11</td><td rowspan="1" colspan="1">10–19×0.5–2</td><td rowspan="1" colspan="1">5–9</td><td rowspan="1" colspan="1">Oceanic islands Brazil</td></tr></tbody></table></table-wrap><p><italic>‘Pachataxa’ lutea</italic> does not belong to <tp:taxon-name>Calthropella (Pachataxa)</tp:taxon-name> for two reasons (see also below): (1) it possesses sanidasters, (2) there are no ataxasters, and (3) the spherasters do not resemble true euasters, they are compressed derivations of the irregularly spined sanidaster-like acanthomicrorhabds. In any case, they seem to be morphologically very close to the Red Sea species <tp:taxon-name>Dercitus (Halinastra) exostoticus</tp:taxon-name> Schmidt (1868 as <tp:taxon-name>Pachastrella</tp:taxon-name>) (see above).</p></tp:treatment-sec></tp:taxon-treatment><tp:taxon-treatment><tp:treatment-meta><mixed-citation publication-type="journal"><person-group><name><surname>Van Soest</surname><given-names>Rob W.M.</given-names></name><name><surname>Beglinger</surname><given-names>Elly J.</given-names></name><name><surname>De Voogd</surname><given-names>Nicole J.</given-names></name></person-group><article-title>Skeletons in confusion: a review of astrophorid sponges with (dicho–)calthrops as structural megascleres (Porifera, Demospongiae, Astrophorida)</article-title><source>Zookeys</source><day>16</day><month>11</month><year>2010</year><volume>2010</volume><issue>68</issue><fpage>1</fpage><lpage>88</lpage><pub-id pub-id-type="doi">10.3897/zookeys.68.729</pub-id></mixed-citation></tp:treatment-meta><tp:nomenclature><tp:taxon-name>
                        <tp:taxon-name-part taxon-name-part-type="genus">Dercitus</tp:taxon-name-part>
                        (<tp:taxon-name-part taxon-name-part-type="subgenus">Halinastra</tp:taxon-name-part>)
                        <tp:taxon-name-part taxon-name-part-type="species">arubensis</tp:taxon-name-part>
                    <object-id xmlns:xlink="http://www.w3.org/1999/xlink" xlink:type="simple">urn:lsid:zoobank.org:act:90683880-683F-4EDB-B392-1B759B1AEDE3</object-id>
                    </tp:taxon-name><tp:taxon-status xmlns:xlink="http://www.w3.org/1999/xlink" xlink:type="simple">sp. n.</tp:taxon-status><xref ref-type="fig" rid="F21">Figs 21A–F</xref></tp:nomenclature><tp:treatment-sec sec-type="Material examined"><title>Material examined.</title><p>Holotype ZMA Por. 08984, Netherlands Antilles, Aruba, Lagoon Boekoeti, underneath coral rubble, 0–1 m, coll. P. Wagenaar Hummelinck, nr. 1004, 29 December 1948.</p></tp:treatment-sec><tp:treatment-sec sec-type="Description"><title>Description.</title><p>Small soft patches of a brown-red colour insinuating in three coral fragments (<xref ref-type="fig" rid="F21">Fig. 21A</xref>), occupying spaces less than 5 mm in diameter. No remarkable macroscopical features.</p><p>Skeleton: Confused mass of calthrops and microscleres, no explicit structure.</p><p><!--PageBreak-->Spicules: Calthrops, sanidasters and microrhabds.</p><p>Calthrops (<xref ref-type="fig" rid="F21">Figs 21B–C</xref>) with gradually curved cladi, the apices of the cladi variously sharply pointed or blunt, occasionally displaying three-claded forms. Cladi: 60–<italic>119.2</italic>–174 × 9–<italic>14.9</italic>–21 µm, cladomes: 96–<italic>192.7</italic>–264.</p><p>Sanidasters (<xref ref-type="fig" rid="F21">Fig. 21D</xref>) variable in shape and size, varying from thin amphiaster-like forms with clusters of spines at the ends or at least separated in the middle by a stretch with few spines, to fusiform or fat simple spined forms, size 16–<italic>20.8</italic>–26 × 1–<italic>2.1</italic>–3.5 µm.</p><p>Microrhabds (<xref ref-type="fig" rid="F21">Figs 21F</xref>) short and thick, almost smooth, with only scattered very short spines, 5–<italic>7.7</italic>–9 × 3–4 µm. The microrhabds very likely derive from the sanidasters as there are some stages (<xref ref-type="fig" rid="F20">Fig. 20E</xref>) which appear intermediate.</p><fig id="F21" position="float" orientation="portrait"><label>Figure 21.</label><caption><p><tp:taxon-name>Dercitus (Halinastra) arubensis</tp:taxon-name> sp. n., holotype ZMA Por. 08984, from Netherlands Antilles, Aruba, <bold>A</bold> habit insinuating and encrusting coral rubble <bold>B</bold> various calthrops <bold>C</bold> overview of spicules <bold>D</bold> sanidasters <bold>E</bold> compressed sanidasters <bold>F</bold> smooth and spined microrhabds.</p></caption><graphic xmlns:xlink="http://www.w3.org/1999/xlink" xlink:href="ZooKeys-068-001-g021.jpg" position="float" orientation="portrait" xlink:type="simple"/></fig></tp:treatment-sec><tp:treatment-sec sec-type="Etymology"><title>Etymology.</title><p>Named after the holotype locality.</p></tp:treatment-sec><tp:treatment-sec sec-type="Habitat"><title>Habitat.</title><p>Shallow-water, under coral rubble.<!--PageBreak--></p></tp:treatment-sec><tp:treatment-sec sec-type="Distribution"><title>Distribution.</title><p>So far known only from the island of Aruba, Southern Caribbean.</p></tp:treatment-sec><tp:treatment-sec sec-type="Remarks"><title>Remarks.</title><p>The microrhabds are unique among species of the genus <tp:taxon-name>Dercitus</tp:taxon-name> s.l. The genus <tp:taxon-name>Pachastrella</tp:taxon-name> also possesses short and thick acanthose microrhabds, but in that genus the microrhabds are much more regularly spined, not of the irregular type found in the present species. Furthermore, <tp:taxon-name>Pachastrella</tp:taxon-name> species possess oxeas as megascleres next to calthrops or short-shafted (dicho-)triaenes and various types of streptasters such as amphiasters and spirasters. <tp:taxon-name>Calthropella (Pachataxa)</tp:taxon-name> species (family <tp:taxon-name>Calthropellidae</tp:taxon-name>) have ataxasters which may look similar in shape, but in addition these possess euasters (see below).</p></tp:treatment-sec></tp:taxon-treatment><tp:taxon-treatment><tp:treatment-meta><mixed-citation publication-type="journal"><person-group><name><surname>Van Soest</surname><given-names>Rob W.M.</given-names></name><name><surname>Beglinger</surname><given-names>Elly J.</given-names></name><name><surname>De Voogd</surname><given-names>Nicole J.</given-names></name></person-group><article-title>Skeletons in confusion: a review of astrophorid sponges with (dicho–)calthrops as structural megascleres (Porifera, Demospongiae, Astrophorida)</article-title><source>Zookeys</source><day>16</day><month>11</month><year>2010</year><volume>2010</volume><issue>68</issue><fpage>1</fpage><lpage>88</lpage><pub-id pub-id-type="doi">10.3897/zookeys.68.729</pub-id></mixed-citation></tp:treatment-meta><tp:nomenclature><tp:taxon-name>
                        <tp:taxon-name-part taxon-name-part-type="genus">Dercitus</tp:taxon-name-part>
                        (<tp:taxon-name-part taxon-name-part-type="subgenus">Halinastra</tp:taxon-name-part>)
                        <tp:taxon-name-part taxon-name-part-type="species">sibogae</tp:taxon-name-part>
                    <object-id xmlns:xlink="http://www.w3.org/1999/xlink" xlink:type="simple">urn:lsid:zoobank.org:act:24C3A89D-99AE-4C39-B1DB-E028D9516826</object-id>
                    </tp:taxon-name><tp:taxon-status xmlns:xlink="http://www.w3.org/1999/xlink" xlink:type="simple">sp. n.</tp:taxon-status><xref ref-type="fig" rid="F22">Figs 22A–D</xref></tp:nomenclature><tp:treatment-sec sec-type="Material examined"><title>Material examined.</title><p>Holotype ZMA Por. 02220, Indonesia, Papua, 32 m, 1.7083°S; 130.7916°E, coll. Siboga Exped. Stat. 164, dredge, 20 August 1899.</p></tp:treatment-sec><tp:treatment-sec sec-type="Description"><title>Description.</title><p>Thin leathery-rubbery encrustation (<xref ref-type="fig" rid="F22">Fig. 22A</xref>) cementing coral rubble and filling crevices in coral material. Colour (alcohol) pale orange brown. Surface smooth, not encrusted, no oscules apparent; interiorly with a different more mushy texture. Size 2.5×2×0.5 cm.</p><p>Skeleton: an ectosomal crust of microscleres overlying a mixture of microscleres and dichocalthrops embedded in largely organic choanosome with relatively low spicule density.</p><p>Spicules: dichocalthrops, sanidasters and compressed fat sanidasters.</p><p>Dichocalthrops (<xref ref-type="fig" rid="F22">Fig. 22B</xref>) relatively small and delicate, with curved pointed deuterocladi; protocladi, rather uniform in length, more variable in thickness, 24–<italic>26.5</italic>–30 × 5–<italic>8.0</italic>–11 µm; deuterocladi variable in length, 12–<italic>26.1</italic>–39 × 3–<italic>5.6</italic>–9 µm; rhabd short and pointed, 36–75 × 6–9 µm; cladome 75–<italic>101.1</italic>–144 µm.</p><p>Sanidasters in two categories, long-and-thin (<xref ref-type="fig" rid="F22">Fig. 22C</xref>) and short-compressed (<xref ref-type="fig" rid="F22">Fig. 22D</xref>); the latter are ovoid, not compressed to the extent that they form asters. Thin sanidasters, 12–<italic>13.9</italic>–16 × 1.5–<italic>2.05</italic>–3 µm, short-compressed sanidasters 7–<italic>11.0</italic>–13 × 4.5–<italic>5.6</italic>–7.5 µm.</p><fig id="F22" position="float" orientation="portrait"><label>Figure 22.</label><caption><p><tp:taxon-name>Dercitus (Halinastra) sibogae</tp:taxon-name> sp. n., holotype ZMA Por. 02220, from Indonesia, Papua, <bold>A</bold> habit <bold>B</bold> various dichocalthrops <bold>C</bold> sanidasters <bold>D</bold> compressed sanidasters.</p></caption><graphic xmlns:xlink="http://www.w3.org/1999/xlink" xlink:href="ZooKeys-068-001-g022.jpg" position="float" orientation="portrait" xlink:type="simple"/></fig></tp:treatment-sec><tp:treatment-sec sec-type="Etymology"><title>Etymology.</title><p>Named after the Dutch naval vessel HMS ‘Siboga’ which was instrumental to the 1899–1900 collection of a rich deep sea fauna from South East Asian waters.</p></tp:treatment-sec><tp:treatment-sec sec-type="Habitat"><title>Habitat.</title><p>Dredged from a sandy bottom with small limestone rubble and shells.</p></tp:treatment-sec><tp:treatment-sec sec-type="Distribution"><title>Distribution.</title><p>Known only from the type locality in Eastern Indonesia.</p></tp:treatment-sec><tp:treatment-sec sec-type="Remarks"><title>Remarks.</title><p>The present specimen was identified by Maurice Burton (who provisionally identified a large part of the Siboga sponge collection) as <tp:taxon-name>Stoeba extensa</tp:taxon-name>, but habit and colour differ from that of Dendy’s species, whereas the spicules are significantly smaller. <tp:taxon-name>Stoeba extensa</tp:taxon-name> has a dense mass of dichocalthrops but also calthrops which are absent from the present new species. The density of megascleres is also much different. The dichocalthrops appear similar to those of <tp:taxon-name>Dercitus (Stoeba) occultus</tp:taxon-name> (see above), and also the colour matches. However, that species has an endolithic growth form and the sanidasters are apparently not divisable in two shapes. The membership of <tp:taxon-name>Halinastra</tp:taxon-name> of this species rests on the differentiation of the sanidasters into two shapes, but proper <!--PageBreak-->pseudasters are not found. If the spicular variation of <tp:taxon-name>Dercitus (Stoeba) occultus</tp:taxon-name> and <tp:taxon-name>Dercitus (Halinastra) sibogae</tp:taxon-name> sp. n. will be demonstrated to overlap in a future study it might turn out the two are conspecific, but for the time being the emphasis is put on the differences.</p></tp:treatment-sec></tp:taxon-treatment></tp:taxon-treatment><ref-list><ref id="B10"><mixed-citation xmlns:xlink="http://www.w3.org/1999/xlink" xlink:type="simple"><person-group><name name-style="western"><surname>Bowerbank</surname><given-names>JS</given-names></name></person-group>  (<year>1874</year>)<source>A Monograph of the British Spongiadae.Volume 3</source>. <publisher-name>Ray Society</publisher-name>. <publisher-loc>London</publisher-loc>, xvii + <lpage>367</lpage> pp.</mixed-citation></ref><ref id="B71"><mixed-citation xmlns:xlink="http://www.w3.org/1999/xlink" xlink:type="simple"><person-group><name name-style="western"><surname>Sollas</surname><given-names>WJ</given-names></name></person-group>  (<year>1888</year>)<article-title>Report on the Tetractinellida collected by H.M.S. Challenger, during the years 1873–1876. Report on the Scientific Results of the Voyage of H.M.S. Challenger, 1873–1876</article-title>. <source>Zoology</source><volume>25</volume> (<issue>63</issue>): <fpage>1</fpage>-<lpage>458</lpage>, pls I-XLIV, 1 map.</mixed-citation></ref><ref id="B41"><mixed-citation xmlns:xlink="http://www.w3.org/1999/xlink" xlink:type="simple"><person-group><name name-style="western"><surname>Laubenfels</surname><given-names>MW De</given-names></name></person-group>  (<year>1936</year>)<article-title> A Discussion of the Sponge Fauna of the Dry Tortugas in Particular and the West Indies in General, with Material for a Revision of the Families and Orders of the Porifera.</article-title><source>Carnegie Institute of Washington (Tortugas Laboratory Paper N° 467)</source><volume>30</volume>:<fpage>1</fpage>-<lpage>225</lpage>.</mixed-citation></ref><ref id="B85"><mixed-citation xmlns:xlink="http://www.w3.org/1999/xlink" xlink:type="simple"><person-group><name name-style="western"><surname>Topsent</surname><given-names>E</given-names></name></person-group>  (<year>1902</year>)<article-title> Les Asterostreptidae.</article-title><source>Bulletin de la Société Scientifique et Médicale de l’Ouest</source><volume>11</volume> (<issue>2</issue>):<fpage>1</fpage>-<lpage>18</lpage>.</mixed-citation></ref><ref id="B52"><mixed-citation xmlns:xlink="http://www.w3.org/1999/xlink" xlink:type="simple"><person-group><name name-style="western"><surname>Maldonado</surname><given-names>M</given-names></name></person-group>  (<year>2002</year>) <article-title>Pachastrellidae</article-title>. In: <person-group><name name-style="western"><surname>Hooper</surname><given-names>JNA</given-names></name><name name-style="western"><surname>Van Soest</surname><given-names>RWM</given-names></name></person-group> (<role>Eds</role>) <source>Systema Porifera. A guide to the classification of sponges</source>. <publisher-name>Kluwer Academic/Plenum Publications</publisher-name>, <publisher-loc>New York</publisher-loc>, <fpage>141</fpage>-<lpage>162</lpage>.</mixed-citation></ref><ref id="B28"><mixed-citation xmlns:xlink="http://www.w3.org/1999/xlink" xlink:type="simple"><person-group><name name-style="western"><surname>Djura</surname><given-names>P</given-names></name><name name-style="western"><surname>Faulkner</surname><given-names>DJ</given-names></name></person-group>  (<year>1980</year>)<article-title> Metabolites of the marine sponge <italic>Dercitus</italic> species.</article-title><source>Journal of Organic Chemistry</source><volume>45</volume> (<issue>4</issue>):<fpage>735</fpage>-<lpage>737</lpage>.</mixed-citation></ref><ref id="B33"><mixed-citation xmlns:xlink="http://www.w3.org/1999/xlink" xlink:type="simple"><person-group><name name-style="western"><surname>Gunawardana</surname><given-names>GP</given-names></name><name name-style="western"><surname>Kohmoto</surname><given-names>S</given-names></name><name name-style="western"><surname>Gunasekera</surname><given-names>SP</given-names></name><name name-style="western"><surname>McConnell</surname><given-names>OJ</given-names></name><name name-style="western"><surname>Koehn</surname><given-names>FE</given-names></name></person-group>  (<year>1988</year>)<article-title> Dercitine, a new biologically active acridine alkaloid from a deep water marine sponge, <italic>Dercitus</italic> sp.</article-title><source>Journal of the American Chemical Society</source><volume>110</volume> (<issue>14</issue>):<fpage>4856</fpage>-<lpage>4858</lpage>.</mixed-citation></ref><ref id="B12"><mixed-citation xmlns:xlink="http://www.w3.org/1999/xlink" xlink:type="simple"><!--PageBreak--><person-group><name name-style="western"><surname>Burres</surname><given-names>NS</given-names></name><name name-style="western"><surname>Sazesh</surname><given-names>S</given-names></name><name name-style="western"><surname>Gunawardana</surname><given-names>GP</given-names></name><name name-style="western"><surname>Clement</surname><given-names>JJ</given-names></name></person-group>  (<year>1989</year>)<article-title> Antitumor activity and nucleic acid binding properties of Dercitin, a new acridine alkaloid isolated from a marine <italic>Dercitus</italic> species sponge.</article-title><source>Cancer Research</source><volume>49</volume>:<fpage>5267</fpage>-<lpage>5274</lpage>.</mixed-citation></ref><ref id="B100"><mixed-citation xmlns:xlink="http://www.w3.org/1999/xlink" xlink:type="simple"><person-group><name name-style="western"><surname>Kohmoto</surname><given-names>S</given-names></name><name name-style="western"><surname>McConnell</surname><given-names>OJ</given-names></name><name name-style="western"><surname>Wright</surname><given-names>A</given-names></name></person-group>  (<year>2005</year>) <article-title>1,1-Dimethyl-5,6-dihydroxyindolinium chloride from a deep-water marine sponge, <italic>Dercitus</italic> sp.</article-title><source>Experientia</source><volume>44</volume>: <fpage>85</fpage>-<lpage>86</lpage>.</mixed-citation></ref><ref id="B55"><mixed-citation xmlns:xlink="http://www.w3.org/1999/xlink" xlink:type="simple"><person-group><name name-style="western"><surname>Phuwapraisirisan</surname><given-names>P</given-names></name><name name-style="western"><surname>Matsunaga</surname><given-names>S</given-names></name><name name-style="western"><surname>Van Soest</surname><given-names>RWM</given-names></name><name name-style="western"><surname>Fusetani</surname><given-names>N</given-names></name></person-group>  (<year>2004</year>)<article-title> Shinsonefuran, a cytotoxic furanosesterterpene with a novel carbon skeleton, from the deep-sea sponge <italic>Stoeba extensa</italic>.</article-title><source>Tetrahedron Letters</source><volume>45</volume>:<fpage>2125</fpage>-<lpage>2128</lpage>.</mixed-citation></ref><ref id="B8"><mixed-citation xmlns:xlink="http://www.w3.org/1999/xlink" xlink:type="simple"><person-group><name name-style="western"><surname>Bowerbank</surname><given-names>JS</given-names></name></person-group>  (<year>1858</year>)<article-title> On the Anatomy and Physiology of the Spongiadae. Part I. On the Spicula.</article-title><source>Philosophical Transactions of the Royal Society</source><volume>148</volume> (<issue>2</issue>):<fpage>279</fpage>-<lpage>332</lpage>.</mixed-citation></ref><ref id="B9"><mixed-citation xmlns:xlink="http://www.w3.org/1999/xlink" xlink:type="simple"><person-group><name name-style="western"><surname>Bowerbank</surname><given-names>JS</given-names></name></person-group>  (<year>1866</year>)<source>A Monograph of the British Spongiadae. Volume 2</source>. <publisher-name>Ray Society</publisher-name>, <publisher-loc>London</publisher-loc>, xx + <lpage>388</lpage> pp.</mixed-citation></ref><ref id="B18"><mixed-citation xmlns:xlink="http://www.w3.org/1999/xlink" xlink:type="simple"><person-group><name name-style="western"><surname>Carter</surname><given-names>HJ</given-names></name></person-group>  (<year>1871</year>)<article-title> A Descriptive Account of three Pachytragous Sponges growing on the Rocks of the South Coast of Devon.</article-title><source>Annals and Magazine of Natural History (4)</source><volume>7</volume> (<issue>37</issue>):<fpage>1</fpage>-<lpage>15</lpage>.</mixed-citation></ref><ref id="B83"><mixed-citation xmlns:xlink="http://www.w3.org/1999/xlink" xlink:type="simple"><person-group><name name-style="western"><surname>Topsent</surname><given-names>E</given-names></name></person-group>  (<year>1895</year>)<article-title>Étude monographique des Spongiaires de France. II. Carnosa</article-title>. <source>Archives de Zoologie expérimentale et générale (3)</source><volume>3</volume>: <fpage>493</fpage>-<lpage>590</lpage>, pls XXI–XXII.</mixed-citation></ref><ref id="B30"><mixed-citation xmlns:xlink="http://www.w3.org/1999/xlink" xlink:type="simple"><person-group><name name-style="western"><surname>Ferrer-Hernandez</surname><given-names>F</given-names></name></person-group>  (<year>1918</year>)<article-title> Esponjas del litoral de Asturias.</article-title><source>Trabajos del Museo Nacional de Ciencias Naturales Serie Zoologia</source><volume>36</volume>:<fpage>1</fpage>-<lpage>39</lpage>.</mixed-citation></ref><ref id="B97"><mixed-citation xmlns:xlink="http://www.w3.org/1999/xlink" xlink:type="simple"><person-group><name name-style="western"><surname>Xavier</surname><given-names>J</given-names></name><name name-style="western"><surname>Van Soest</surname><given-names>R</given-names></name></person-group>  (<year>2007</year>)<article-title> Demosponge fauna of Ormonde and Gettysburg Seamounts (Gorringe Bank, north-east Atlantic): diversity and zoogeographical affinities.</article-title><source>Journal of the Marine Biological Association of the United Kingdom</source><volume>87</volume> (<issue>6</issue>):<fpage>1643</fpage>-<lpage>1653</lpage>.</mixed-citation></ref><ref id="B32"><mixed-citation xmlns:xlink="http://www.w3.org/1999/xlink" xlink:type="simple"><person-group><name name-style="western"><surname>Gray</surname><given-names>JE</given-names></name></person-group>  (<year>1867</year>)<article-title> Notes on the Arrangement of Sponges, with the Descriptions of some New Genera.</article-title><source>Proceedings of the Zoological Society of London</source><volume>1867</volume> (<issue>2</issue>):<fpage>492</fpage>-<lpage>558</lpage>.</mixed-citation></ref><ref id="B1"><mixed-citation xmlns:xlink="http://www.w3.org/1999/xlink" xlink:type="simple"><person-group><name name-style="western"><surname>Ackers</surname><given-names>RG</given-names></name><name name-style="western"><surname>Moss</surname><given-names>D</given-names></name><name name-style="western"><surname>Picton</surname><given-names>BE</given-names></name></person-group>  (<year>1992</year>)<article-title>Sponges of the British Isles (‘Sponges V’)</article-title>. <source>A Colour Guide and Working Document</source>. <publisher-name>Marine Conservation Society</publisher-name>, <lpage>175</lpage> pp.</mixed-citation></ref><ref id="B94"><mixed-citation xmlns:xlink="http://www.w3.org/1999/xlink" xlink:type="simple"><person-group><name name-style="western"><surname>Van Soest</surname><given-names>RWM</given-names></name><name name-style="western"><surname>Boury-Esnault</surname><given-names>N</given-names></name><name name-style="western"><surname>Hooper</surname><given-names>JNA</given-names></name><name name-style="western"><surname>Rützler</surname><given-names>K</given-names></name><name name-style="western"><surname>De Voogd</surname><given-names>NJ</given-names></name><name name-style="western"><surname>Alvarez</surname><given-names>B</given-names></name><name name-style="western"><surname>Hajdu</surname><given-names>E</given-names></name><name name-style="western"><surname>Pisera</surname><given-names>AB</given-names></name><name name-style="western"><surname>Vacelet</surname><given-names>J</given-names></name><name name-style="western"><surname>Manconi</surname><given-names>R</given-names></name><name name-style="western"><surname>Schoenberg</surname><given-names>C</given-names></name><name name-style="western"><surname>Janussen</surname><given-names>D</given-names></name><name name-style="western"><surname>Tabachnick</surname><given-names>KR</given-names></name><name name-style="western"><surname>Klautau</surname><given-names>M</given-names></name><name name-style="western"><surname>Picton</surname><given-names>B</given-names></name><name name-style="western"><surname>Kelly</surname><given-names>M</given-names></name></person-group>  (<year>2008</year>)<source>World Porifera database</source>. <ext-link ext-link-type="uri" xlink:href="http://www.marinespecies.org/porifera" xlink:type="simple">http://www.marinespecies.org/porifera</ext-link> [accessed 2010–06–22].</mixed-citation></ref><ref id="B68"><mixed-citation xmlns:xlink="http://www.w3.org/1999/xlink" xlink:type="simple"><person-group><name name-style="western"><surname>Schmidt</surname><given-names>O</given-names></name></person-group>  (<year>1870</year>)<source>Grundzüge einer Spongien-Fauna des atlantischen Gebietes</source>. <publisher-name>Wilhelm Engelmann</publisher-name>, <publisher-loc>Leipzig</publisher-loc>, <volume>iii-iv</volume> + <lpage>88</lpage> pp.</mixed-citation></ref><ref id="B11"><mixed-citation xmlns:xlink="http://www.w3.org/1999/xlink" xlink:type="simple"><person-group><name name-style="western"><surname>Bowerbank</surname><given-names>JS</given-names></name><name name-style="western"><surname>Norman</surname><given-names>AM</given-names></name></person-group>  (<year>1882</year>)<source>A Monograph of the British Spongiadae. Volume 4 (Supplement)</source>. <publisher-name>Ray Society</publisher-name>, <publisher-loc>London</publisher-loc>, xvii + <lpage>250</lpage> pp.</mixed-citation></ref><ref id="B76"><mixed-citation xmlns:xlink="http://www.w3.org/1999/xlink" xlink:type="simple"><person-group><name name-style="western"><surname>Teerling</surname><given-names>J</given-names></name></person-group>  (<year>1975</year>)<source>A survey of the sponges from thr northwestern Gulf of Mexico</source>. PhD thesis, <publisher-loc>Lafayette</publisher-loc>: <publisher-name>University of Southwestern Louisiana</publisher-name>.</mixed-citation></ref><ref id="B61"><mixed-citation xmlns:xlink="http://www.w3.org/1999/xlink" xlink:type="simple"><person-group><name name-style="western"><surname>Rodriguez Babio</surname><given-names>C</given-names></name><name name-style="western"><surname>Gondar</surname><given-names>L</given-names></name></person-group>  (<year>1978</year>)<article-title> Fauna Marina de Galicia. Contribución al conocimiento de los poríferos del liotoral gallego.</article-title><source>Monografias Universidade de Santiago de Compostela</source><volume>42</volume>:<fpage>1</fpage>-<lpage>68</lpage>.</mixed-citation></ref><ref id="B2"><mixed-citation xmlns:xlink="http://www.w3.org/1999/xlink" xlink:type="simple"><person-group><name name-style="western"><surname>Acuña</surname><given-names>R</given-names></name><name name-style="western"><surname>Duran</surname><given-names>C</given-names></name><name name-style="western"><surname>Solórzano</surname><given-names>MR</given-names></name><name name-style="western"><surname>Sanjuan</surname><given-names>A</given-names></name></person-group>  (<year>1984</year>)<article-title>Campañas de estudio del macrobentos infralitoral rocoso en el parque natural de las islas Cíes (NW de España). I. Material, método y sistemática</article-title>. <source>Actas do IV Simp. Iber. de Est. do Benthos Marinho</source>, <volume>1</volume>: <fpage>271</fpage>-<lpage>285</lpage>.</mixed-citation></ref><ref id="B73"><mixed-citation xmlns:xlink="http://www.w3.org/1999/xlink" xlink:type="simple"><person-group><name name-style="western"><surname>Solórzano</surname><given-names>MR</given-names></name></person-group>  (<year>1991</year>)<article-title>Inventario dos Poriferos do litoral Galego (Porifera)</article-title>. <source>Cadernos da Area de Ciencias Bioloxicas Inventarios 7, Publicacions do Seminario de Estudos Galegos</source>, <publisher-name>Universidade de Santiago de Compostela</publisher-name>, <lpage>54</lpage> pp.</mixed-citation></ref><ref id="B77"><mixed-citation xmlns:xlink="http://www.w3.org/1999/xlink" xlink:type="simple"><person-group><name name-style="western"><surname>Templado</surname><given-names>J</given-names></name><name name-style="western"><surname>Garcia-Carrascosa</surname><given-names>M</given-names></name><name name-style="western"><surname>Baratech</surname><given-names>L</given-names></name><name name-style="western"><surname>Capaccioni</surname><given-names>R</given-names></name><name name-style="western"><surname>Juan</surname><given-names>A</given-names></name><name name-style="western"><surname>Lopez-Ibor</surname><given-names>A</given-names></name><name name-style="western"><surname>Silvestre</surname><given-names>R</given-names></name><name name-style="western"><surname>Masso</surname><given-names>C</given-names></name></person-group>  (<year>1986</year>)<article-title> Estudio preliminar de la fauna asociada a los fondos coraliferos del mar de Alboran (SE de Espana).</article-title><source>Boletin Instituto Espanol de Oceanografia</source><volume>3</volume> (<issue>4</issue>):<fpage>93</fpage>-<lpage>104</lpage>.</mixed-citation></ref><ref id="B21"><mixed-citation xmlns:xlink="http://www.w3.org/1999/xlink" xlink:type="simple"><person-group><name name-style="western"><surname>Carter</surname><given-names>HJ</given-names></name></person-group>  (<year>1880</year>)<article-title>Report on Specimens dredged up from the Gulf of Manaar and presented to the Liverpool Free Museum by Capt.W.H. Cawne Warren</article-title>. <source>Annals and Magazine of Natural History (5)</source><volume>6</volume> (<issue>31</issue>): <fpage>35</fpage>-<lpage>156</lpage></mixed-citation></ref><ref id="B79"><mixed-citation xmlns:xlink="http://www.w3.org/1999/xlink" xlink:type="simple"><person-group><name name-style="western"><surname>Thiele</surname><given-names>J</given-names></name></person-group>  (<year>1900</year>)<article-title> Kieselschwämme von Ternate. I.</article-title><source>Abhandlungen Senckenbergischen naturforschenden Gesellschaft Frankfurt</source><volume>25</volume>:<fpage>19</fpage>-<lpage>80</lpage>.</mixed-citation></ref><ref id="B102"><mixed-citation xmlns:xlink="http://www.w3.org/1999/xlink" xlink:type="simple"><person-group><name name-style="western"><surname>Annandale</surname><given-names>N</given-names></name></person-group>  (<year>1915</year>) <article-title>Some Sponges parasitic on Clionidae with further notes on that family</article-title>. <source>Records of the Indian Museum</source><volume>11</volume>: <fpage>457</fpage>-<lpage>478</lpage>.</mixed-citation></ref><ref id="B99"><mixed-citation xmlns:xlink="http://www.w3.org/1999/xlink" xlink:type="simple"><person-group><name name-style="western"><surname>Burton</surname><given-names>M</given-names></name><name name-style="western"><surname>Rao</surname><given-names>HS</given-names></name></person-group>  (<year>1932</year>) <article-title>Report on the shallow-water marine sponges in the collection of the Indian Museum. Part I</article-title>. <source>Records of the Indian Museum</source><volume>34</volume>: <fpage>299</fpage>-<lpage>358</lpage>. </mixed-citation></ref><ref id="B81"><mixed-citation xmlns:xlink="http://www.w3.org/1999/xlink" xlink:type="simple"><person-group><name name-style="western"><surname>Thomas</surname><given-names>PA</given-names></name></person-group>  (<year>1972</year>)<article-title>Boring sponges of the reefs of Gulf of Mannar and Palk Bay</article-title>. <source>Proceedings of the Symposium on Coral and Coral Reefs</source>. <publisher-name>Marine Biological Association of India</publisher-name>, <fpage>333</fpage>-<lpage>362</lpage>.</mixed-citation></ref><ref id="B24"><mixed-citation xmlns:xlink="http://www.w3.org/1999/xlink" xlink:type="simple"><person-group><name name-style="western"><surname>Dendy</surname><given-names>A</given-names></name></person-group>  (<year>1905</year>)<article-title>Report on the sponges collected by Professor Herdman, at Ceylon, in 1902</article-title>. In: <person-group><name name-style="western"><surname>Herdman</surname><given-names>WA</given-names></name></person-group> (<role>Ed</role>) <source>Report to the Government of Ceylon on the Pearl Oyster Fisheries of the Gulf of Manaar</source>. <volume>3</volume> (Supplement 18). <publisher-name>Royal Society</publisher-name>, <publisher-loc>London</publisher-loc>, <fpage>57</fpage>-<lpage>246</lpage>.</mixed-citation></ref><ref id="B67"><mixed-citation xmlns:xlink="http://www.w3.org/1999/xlink" xlink:type="simple"><person-group><name name-style="western"><surname>Schmidt</surname><given-names>O</given-names></name></person-group>  (<year>1868</year>)<article-title>Die Spongien der Küste von Algier</article-title>. <source>Mit Nachträgen zu den Spongien des Adriatischen Meeres (Drittes Supplement)</source>. <publisher-name>Wilhelm Engelmann</publisher-name>, <publisher-loc>Leipzig</publisher-loc>, <volume>iv</volume> + <lpage>44</lpage> pp.</mixed-citation></ref><ref id="B45"><mixed-citation xmlns:xlink="http://www.w3.org/1999/xlink" xlink:type="simple"><!--PageBreak--><person-group><name name-style="western"><surname>Lendenfeld</surname><given-names>R von</given-names></name></person-group>  (<year>1894</year>)<article-title> Die Tetractinelliden der Adria. (Mit einem Anhange über die Lithistiden).</article-title><source>Denkschriften der Kaiserlichen Akademie der Wissenschaften Wien, Mathematisch-Naturwissenschaften Klasse</source><volume>61</volume>:<fpage>91</fpage>-<lpage>204</lpage>.</mixed-citation></ref><ref id="B3"><mixed-citation xmlns:xlink="http://www.w3.org/1999/xlink" xlink:type="simple"><person-group><name name-style="western"><surname>Babiç</surname><given-names>K</given-names></name></person-group>  (<year>1922</year>) <article-title>Monactinellida und Tetractinellida des Adriatischen Meeres</article-title>. <source>Zoologische Jahrbücher. Abteilung für Systematik, Geographie und Biologie der Tiere</source><volume>46 </volume>(<issue>2</issue>): <fpage>217</fpage>-<lpage>302</lpage>.</mixed-citation></ref><ref id="B50"><mixed-citation xmlns:xlink="http://www.w3.org/1999/xlink" xlink:type="simple"><person-group><name name-style="western"><surname>Lévi</surname><given-names>C</given-names></name><name name-style="western"><surname>Vacelet</surname><given-names>J</given-names></name></person-group>  (<year>1958</year>)<article-title> Éponges récoltées dans l’Atlantique oriental par le ‘Président Théodore-Tissier’ (1955–1956).</article-title><source>Revue des Travaux de l’Institut des Pêches maritimes</source><volume>22</volume> (<issue>2</issue>):<fpage>225</fpage>-<lpage>246</lpage>.</mixed-citation></ref><ref id="B57"><mixed-citation xmlns:xlink="http://www.w3.org/1999/xlink" xlink:type="simple"><person-group><name name-style="western"><surname>Pulitzer-Finali</surname><given-names>G</given-names></name></person-group>  (<year>1972</year>)<article-title> Report on a collection of sponges from the Bay of Naples. 1. Sclerospongiae, Lithistida, Tetractinellida, Epipolasida.</article-title><source>Pubblicazioni della Stazione zoologica di Napoli</source><volume>38</volume> (<issue>2</issue>):<fpage>328</fpage>-<lpage>354</lpage>.</mixed-citation></ref><ref id="B58"><mixed-citation xmlns:xlink="http://www.w3.org/1999/xlink" xlink:type="simple"><person-group><name name-style="western"><surname>Pulitzer-Finali</surname><given-names>G</given-names></name></person-group>  (<year>1983</year>)<article-title> A collection of Mediterranean Demospongiae (Porifera) with, in appendix, a list of the Demospongiae hitherto recorded from the Mediterranean Sea.</article-title><source>Annali del Museo civico di storia naturale Giacomo Doria</source><volume>84</volume>:<fpage>445</fpage>-<lpage>621</lpage>.</mixed-citation></ref><ref id="B54"><mixed-citation xmlns:xlink="http://www.w3.org/1999/xlink" xlink:type="simple"><person-group><name name-style="western"><surname>Pansini</surname><given-names>M</given-names></name></person-group>  (<year>1987</year>)<article-title>Littoral demosponges from the Banks of the Strait of Sicily and the Alboran Sea</article-title>. In: <person-group><name name-style="western"><surname>Vacelet</surname><given-names>J</given-names></name><name name-style="western"><surname>Boury-Esnault</surname><given-names>N</given-names></name></person-group> (<role>Eds</role>) <source>Taxonomy of Porifera from the N.E. Atlantic and Mediterranean Sea</source>. <publisher-name>Springer Verlag</publisher-name>, <publisher-loc>Berlin</publisher-loc>, <fpage>149</fpage>-<lpage>186</lpage>.</mixed-citation></ref><ref id="B92"><mixed-citation xmlns:xlink="http://www.w3.org/1999/xlink" xlink:type="simple"><person-group><name name-style="western"><surname>Van Soest</surname><given-names>RWM</given-names></name></person-group>  (<year>1993</year>)<article-title>Affinities of the Marine Demospongiae Fauna of the Cape Verde Islands and Tropical West Africa</article-title>. <source>Courier Forschungsinstitut Senckenberg</source><volume>159</volume>: <fpage>205</fpage>-<lpage>219</lpage>.</mixed-citation></ref><ref id="B6"><mixed-citation xmlns:xlink="http://www.w3.org/1999/xlink" xlink:type="simple"><person-group><name name-style="western"><surname>Boury-Esnault</surname><given-names>N</given-names></name><name name-style="western"><surname>Lopes</surname><given-names>MT</given-names></name></person-group>  (<year>1985</year>)<article-title> Les Démosponges littorales de l’Archipel des Açores. Annales de l’Institut Océanographique (n.s.</article-title><source>)</source><volume>61</volume> (<issue>2</issue>):<fpage>149</fpage>-<lpage>225</lpage>.</mixed-citation></ref><ref id="B48"><mixed-citation xmlns:xlink="http://www.w3.org/1999/xlink" xlink:type="simple"><person-group><name name-style="western"><surname>Lévi</surname><given-names>C</given-names></name></person-group>  (<year>1952</year>)<article-title> Spongiaires de la côte du Sénégal.</article-title><source>Bulletin de l’Institut français d’Afrique noire (A, Sciences naturelles)</source><volume>14</volume> (<issue>1</issue>):<fpage>34</fpage>-<lpage>59</lpage>.</mixed-citation></ref><ref id="B72"><mixed-citation xmlns:xlink="http://www.w3.org/1999/xlink" xlink:type="simple"><person-group><name name-style="western"><surname>Sollas</surname><given-names>IBJ</given-names></name></person-group>  (<year>1902</year>)<article-title>On the Sponges collected during the ‘Skeat Expedition’ to the Malay Peninsula 1899–1900</article-title>. <source>Proceedings of the Zoological Society of London</source><volume>2</volume>: <fpage>210</fpage>-<lpage>221</lpage>, pls XIV-XV.</mixed-citation></ref><ref id="B15"><mixed-citation xmlns:xlink="http://www.w3.org/1999/xlink" xlink:type="simple"><person-group><name name-style="western"><surname>Calcinai</surname><given-names>B</given-names></name><name name-style="western"><surname>Cerrano</surname><given-names>C</given-names></name><name name-style="western"><surname>Sarà</surname><given-names>M</given-names></name><name name-style="western"><surname>Bavestrello</surname><given-names>G</given-names></name></person-group>  (<year>2000</year>)<article-title> Boring sponges (Porifera, Demospongiae) from the Indian Ocean.</article-title><source>Italian Journal of Zoology</source><volume>67</volume>:<fpage>203</fpage>-<lpage>219</lpage>.</mixed-citation></ref><ref id="B80"><mixed-citation xmlns:xlink="http://www.w3.org/1999/xlink" xlink:type="simple"><person-group><name name-style="western"><surname>Thomas</surname><given-names>PA</given-names></name></person-group>  (<year>1970</year>)<article-title>On some deep sea sponges from the Gulf of Mannar, with descriptions of three new species</article-title>. <source>Journal of the Marine Biological Association of India</source><volume>12</volume> (<issue>1&amp;2</issue>): <fpage>202</fpage>-<lpage>209</lpage>.</mixed-citation></ref><ref id="B78"><mixed-citation xmlns:xlink="http://www.w3.org/1999/xlink" xlink:type="simple"><person-group><name name-style="western"><surname>Tendal</surname><given-names>OS</given-names></name></person-group>  (<year>1969</year>)<article-title> Demospongiae from the Fiji islands.</article-title><source>Videnskabelige Meddelelser fra Dansk naturhistorisk Forening</source><volume>132</volume>:<fpage>31</fpage>-<lpage>44</lpage>.</mixed-citation></ref><ref id="B63"><mixed-citation xmlns:xlink="http://www.w3.org/1999/xlink" xlink:type="simple"><person-group><name name-style="western"><surname>Sarà</surname><given-names>M</given-names></name></person-group>  (<year>1959</year>)<article-title> Specie nuove di Demospongie provenienti da acque superficiali del golfo di Napoli.</article-title><source>Annuario dell’ Istituto e Museo de Zoologia dell’ Università di Napoli</source><volume>11</volume> (<issue>7</issue>):<fpage>1</fpage>-<lpage>22</lpage>.</mixed-citation></ref><ref id="B91"><mixed-citation xmlns:xlink="http://www.w3.org/1999/xlink" xlink:type="simple"><person-group><name name-style="western"><surname>Vacelet</surname><given-names>J</given-names></name><name name-style="western"><surname>Vasseur</surname><given-names>P</given-names></name></person-group>  (<year>1971</year>)<article-title> Éponges des récifs coralliens de Tuléar (Madagascar).</article-title><source>Téthys, Supplément</source><volume>1</volume>:<fpage>51</fpage>-<lpage>126</lpage>.</mixed-citation></ref><ref id="B34"><mixed-citation xmlns:xlink="http://www.w3.org/1999/xlink" xlink:type="simple"><person-group><name name-style="western"><surname>Hentschel</surname><given-names>E</given-names></name></person-group>  (<year>1909</year>)<article-title>Tetraxonida. I. Teil</article-title>. In: <person-group><name name-style="western"><surname>Michaelsen</surname><given-names>W</given-names></name><name name-style="western"><surname>Hartmeyer</surname><given-names>R</given-names></name></person-group> (<role>Eds</role>) <source>Die Fauna Südwest-Australiens. Ergebnisse der Hamburger südwest-australischen Forschungsreise 1905</source>. Volume <volume>2</volume> (<issue>21</issue>). <publisher-name>Fischer</publisher-name>, <publisher-loc>Jena</publisher-loc>, <fpage>347</fpage>-<lpage>402</lpage>, pls XXII–XXIII.</mixed-citation></ref><ref id="B101"><mixed-citation xmlns:xlink="http://www.w3.org/1999/xlink" xlink:type="simple"><person-group><name name-style="western"><surname>Hooper</surname><given-names>JNA</given-names></name><name name-style="western"><surname>Wiedenmayer</surname><given-names>F</given-names></name></person-group>  (<year>1994</year>) <article-title>Porifera</article-title>. In: <person-group><name name-style="western"><surname>Wells</surname><given-names>A</given-names></name></person-group> (<role>Ed</role>) <source>Zoological Catalogue of Australia</source>. Volume <volume>12</volume>. <publisher-name>CSIRO</publisher-name>, <publisher-loc>Melbourne</publisher-loc>, <fpage>1</fpage>-<lpage>620</lpage>. </mixed-citation></ref><ref id="B27"><mixed-citation xmlns:xlink="http://www.w3.org/1999/xlink" xlink:type="simple"><person-group><name name-style="western"><surname>Desqueyroux-Faúndez</surname><given-names>R</given-names></name><name name-style="western"><surname>Van Soest</surname><given-names>RWM</given-names></name></person-group>  (<year>1997</year>)<article-title> Shallow water Demosponges of the Galápagos Islands.</article-title><source>Revue suisse de Zoologie</source><volume>104</volume> (<issue>2</issue>):<fpage>379</fpage>-<lpage>467</lpage>.</mixed-citation></ref><ref id="B38"><mixed-citation xmlns:xlink="http://www.w3.org/1999/xlink" xlink:type="simple"><person-group><name name-style="western"><surname>Kohmoto</surname><given-names>S</given-names></name><name name-style="western"><surname>McConnell</surname><given-names>OJ</given-names></name><name name-style="western"><surname>Wright</surname><given-names>A</given-names></name></person-group>  (<year>1988</year>)<article-title> 1,1-Dimethyl-5,6-dihdroxylindolinium chloride from a deep water marine sponge, <italic>Dercitus</italic> sp.</article-title><source>Experientia</source><volume>44</volume>:<fpage>85</fpage>-<lpage>86</lpage>.</mixed-citation></ref><ref id="B53"><mixed-citation xmlns:xlink="http://www.w3.org/1999/xlink" xlink:type="simple"><person-group><name name-style="western"><surname>Moraes</surname><given-names>F</given-names></name><name name-style="western"><surname>Muricy</surname><given-names>G</given-names></name></person-group>  (<year>2007</year>)<article-title>A new species of <italic>Stoeba</italic> (Demospongiae: Astrophorida) from oceanic islands off north-eastern Brazil</article-title>. <source>Journal of the Marine Biological Association of the United Kingdom</source><volume>87</volume> (<issue>6</issue>): <fpage>1387</fpage>-<lpage>1393</lpage>.</mixed-citation></ref><ref id="B39"><mixed-citation xmlns:xlink="http://www.w3.org/1999/xlink" xlink:type="simple"><person-group><name name-style="western"><surname>Laubenfels</surname><given-names>MW De</given-names></name></person-group>  (<year>1930</year>)<article-title> The Sponges of California.</article-title><source>(Abstracts of dissertations for the degree of doctor of philosophy) Stanford University Bulletin (5)</source><volume>5</volume> (<issue>98</issue>):<fpage>24</fpage>-<lpage>29</lpage>.</mixed-citation></ref><ref id="B43"><mixed-citation xmlns:xlink="http://www.w3.org/1999/xlink" xlink:type="simple"><person-group><name name-style="western"><surname>Lee</surname><given-names>WL</given-names></name><name name-style="western"><surname>Elvin</surname><given-names>DW</given-names></name><name name-style="western"><surname>Reiswig</surname><given-names>HM</given-names></name></person-group>  (<year>2007</year>)<article-title>The sponges of California</article-title>. <source>A guide and Key to the marine sponges of California</source>. <publisher-name>Monterey Bay Sanctuary Foundation</publisher-name>, <publisher-name>Monterey</publisher-name>, <volume>x</volume> + <lpage>265</lpage> pp.</mixed-citation></ref><ref id="B40"><mixed-citation xmlns:xlink="http://www.w3.org/1999/xlink" xlink:type="simple"><person-group><name name-style="western"><surname>Laubenfels</surname><given-names>MW De</given-names></name></person-group>  (<year>1932</year>)<article-title> The marine and fresh-water sponges of California.</article-title><source>Proceedings of the United States National Museum</source><volume>81</volume> (<issue>2927</issue>):<fpage>1</fpage>-<lpage>140</lpage>.</mixed-citation></ref><ref id="B75"><mixed-citation xmlns:xlink="http://www.w3.org/1999/xlink" xlink:type="simple"><person-group><name name-style="western"><surname>Sutcliffe</surname><given-names>PR</given-names></name><name name-style="western"><surname>Hooper</surname><given-names>JNA</given-names></name><name name-style="western"><surname>Pitcher</surname><given-names>R</given-names></name></person-group>  (<year>2010</year>)<article-title> The most common sponges on the Great Barrier Reef seabed, Australia, include species new to science (Phylum Porifera).</article-title><source>Zootaxa</source><volume>2616</volume>:<fpage>1</fpage>-<lpage>30</lpage>.</mixed-citation></ref><ref id="B37"><mixed-citation xmlns:xlink="http://www.w3.org/1999/xlink" xlink:type="simple"><person-group><name name-style="western"><surname>Kobluk</surname><given-names>DR</given-names></name><name name-style="western"><surname>Van Soest</surname><given-names>RWM</given-names></name></person-group>  (<year>1989</year>)<article-title>Cavity dwelling sponges in a southern Caribbean coral reef and their paleontological implications</article-title>. <source>Bulletin of Marine Science</source><volume>44</volume> (<issue>3</issue>): <fpage>1207</fpage>-<lpage>1235</lpage>.</mixed-citation></ref><ref id="B36"><mixed-citation xmlns:xlink="http://www.w3.org/1999/xlink" xlink:type="simple"><person-group><name name-style="western"><surname>Keller</surname><given-names>C</given-names></name></person-group>  (<year>1891</year>)<article-title> Die Spongienfauna des Rothen Meeres (II. Halfte).</article-title><source>Zeitschrift für wissenschaftliche Zoologie</source><volume>52</volume>:<fpage>294</fpage>-<lpage>368</lpage>.</mixed-citation></ref><ref id="B46"><mixed-citation xmlns:xlink="http://www.w3.org/1999/xlink" xlink:type="simple"><person-group><name name-style="western"><surname>Lendenfeld</surname><given-names>R von</given-names></name></person-group>  (<year>1903</year>)<article-title>Porifera. Tetraxonia</article-title>. In: <person-group><name name-style="western"><surname>Schulze</surname><given-names>FE</given-names></name></person-group> (<role>Ed</role>) <source>Das Tierreich. 19</source>. <publisher-name>Friedländer</publisher-name>, <publisher-loc>Berlin</publisher-loc>, <volume>vi–xv</volume> + <lpage>168</lpage> pp.</mixed-citation></ref><ref id="B59"><mixed-citation xmlns:xlink="http://www.w3.org/1999/xlink" xlink:type="simple"><person-group><name name-style="western"><surname>Pulitzer-Finali</surname><given-names>G</given-names></name></person-group>  (<year>1986</year>)<article-title> A collection of West Indian Demospongiae (Porifera). In appendix, a list of the Demospongiae hitherto recorded from the West Indies.</article-title><source>Annali del Museo civico di storia naturale Giacomo Doria</source><volume>86</volume>:<fpage>65</fpage>-<lpage>216</lpage>.</mixed-citation></ref></ref-list></tp:taxon-treatment>
