# Supplementary material for: Skeletons in confusion: a review of astrophorid sponges with (dicho–)calthrops as structural megascleres (Porifera, Demospongiae, Astrophorida)
Source: Zookeys. 2010 Nov 16;(68):1–88. doi: 10.3897/zookeys.68.729 (PMC3088436; doi:10.3897/zookeys.68.729)
Supplement: XML Treatment for Dercitus loricatus [file zookeys.68.729-treatment30.xml]

<!DOCTYPE tp:taxon-treatment
  PUBLIC "-//TaxonX//DTD Taxonomic Treatment Publishing DTD v0 20100105//EN" "tax-treatment-NSO.dtd">
<tp:taxon-treatment xmlns:tp="http://www.plazi.org/taxpub"><tp:treatment-meta><mixed-citation publication-type="journal"><person-group><name><surname>Van Soest</surname><given-names>Rob W.M.</given-names></name><name><surname>Beglinger</surname><given-names>Elly J.</given-names></name><name><surname>De Voogd</surname><given-names>Nicole J.</given-names></name></person-group><article-title>Skeletons in confusion: a review of astrophorid sponges with (dicho–)calthrops as structural megascleres (Porifera, Demospongiae, Astrophorida)</article-title><source>Zookeys</source><day>16</day><month>11</month><year>2010</year><volume>2010</volume><issue>68</issue><fpage>1</fpage><lpage>88</lpage><pub-id pub-id-type="doi">10.3897/zookeys.68.729</pub-id></mixed-citation></tp:treatment-meta><tp:nomenclature><tp:taxon-name>
                        <tp:taxon-name-part taxon-name-part-type="genus">Dercitus</tp:taxon-name-part>
                        <tp:taxon-name-part taxon-name-part-type="species">loricatus</tp:taxon-name-part>
                    </tp:taxon-name><tp:taxon-authority>Lebwohl, 1914</tp:taxon-authority><tp:nomenclature-citation-list><tp:nomenclature-citation><tp:taxon-name>Dercitus loricatus</tp:taxon-name><comment><xref ref-type="bibr" rid="B44">Lebwohl 1914</xref>: 84, pl. IX figs 21–60.</comment></tp:nomenclature-citation><tp:nomenclature-citation><tp:taxon-name>Pachastrella monilifera</tp:taxon-name><comment>; <xref ref-type="bibr" rid="B52">Maldonado 2002</xref>: 155 (not <xref ref-type="bibr" rid="B67">Schmidt 1868</xref>).</comment></tp:nomenclature-citation></tp:nomenclature-citation-list></tp:nomenclature><tp:treatment-sec sec-type="Material examined"><title>Material examined.</title><p>None.<!--PageBreak--></p></tp:treatment-sec><tp:treatment-sec sec-type="Description"><title>Description</title><p>(from Lebwohl, 1914). Encrusting a lithistid (<tp:taxon-name>Discodermia</tp:taxon-name>) and partly overgrown by <tp:taxon-name>Pachastrella tenuilaminaris</tp:taxon-name>. Colour brownish yellow. Consistency compact in dry condition. Surface covered by dirt, serpulids, foraminifera and bryozoans, amidst two openings with diaphragms supposed to be oscules. Surface skeleton a thick crust of microrhabds and metasters. The interior is a mass of calthrops interspersed by metasters.</p><p>Spicules: calthrops, microrhabds, metasters.</p><p>Calthrops variable in number of cladi, often with bifid endings, but no real dichocalthrops, quite variable in size: 40–1250 × 5–165 µm.</p><p>Microrhabds ovoid, occasionally globular, rugose or microspined, 11.5–17.5 × 5.5–8.5 µm.</p><p>Metasters, microspined, 14–26 µm, with 4–18 rays of 5–20 µm length.</p></tp:treatment-sec><tp:treatment-sec sec-type="Habitat"><title>Habitat.</title><p>Deep water, 214 m.</p></tp:treatment-sec><tp:treatment-sec sec-type="Distribution"><title>Distribution.</title><p>Japan.</p></tp:treatment-sec><tp:treatment-sec sec-type="Remarks"><title>Remarks.</title><p>This is a dubious description as it was partly overgrown by a <tp:taxon-name>Pachastrella</tp:taxon-name> species, which might have contaminated the spicule complement (e.g. the microrhabds which are characteristic for <tp:taxon-name>Pachastrella</tp:taxon-name>). Since no sanidasters nor euasters were described, we exclude this material from our review as a pachastrellid of uncertain affinity. <xref ref-type="bibr" rid="B52">Maldonado (2002)</xref> assigned this to <tp:taxon-name>Pachastrella monilifera</tp:taxon-name>, but there is insufficient evidence for this.</p></tp:treatment-sec><ref-list><ref id="B44"><mixed-citation xmlns:xlink="http://www.w3.org/1999/xlink" xlink:type="simple"><person-group><name name-style="western"><surname>Lebwohl</surname><given-names>F</given-names></name></person-group>  (<year>1914</year>)<article-title> Japanische Tetraxonida, I. Sigmatophora und II. Astrophora metastrosa.</article-title><source>Journal of the College of Sciences, Imperial University of Tokyo</source><volume>35</volume> (<issue>2</issue>):<fpage>1</fpage>-<lpage>116</lpage>.</mixed-citation></ref><ref id="B52"><mixed-citation xmlns:xlink="http://www.w3.org/1999/xlink" xlink:type="simple"><person-group><name name-style="western"><surname>Maldonado</surname><given-names>M</given-names></name></person-group>  (<year>2002</year>) <article-title>Pachastrellidae</article-title>. In: <person-group><name name-style="western"><surname>Hooper</surname><given-names>JNA</given-names></name><name name-style="western"><surname>Van Soest</surname><given-names>RWM</given-names></name></person-group> (<role>Eds</role>) <source>Systema Porifera. A guide to the classification of sponges</source>. <publisher-name>Kluwer Academic/Plenum Publications</publisher-name>, <publisher-loc>New York</publisher-loc>, <fpage>141</fpage>-<lpage>162</lpage>.</mixed-citation></ref><ref id="B67"><mixed-citation xmlns:xlink="http://www.w3.org/1999/xlink" xlink:type="simple"><person-group><name name-style="western"><surname>Schmidt</surname><given-names>O</given-names></name></person-group>  (<year>1868</year>)<article-title>Die Spongien der Küste von Algier</article-title>. <source>Mit Nachträgen zu den Spongien des Adriatischen Meeres (Drittes Supplement)</source>. <publisher-name>Wilhelm Engelmann</publisher-name>, <publisher-loc>Leipzig</publisher-loc>, <volume>iv</volume> + <lpage>44</lpage> pp.</mixed-citation></ref></ref-list></tp:taxon-treatment>
