# Supplementary material for: Skeletons in confusion: a review of astrophorid sponges with (dicho–)calthrops as structural megascleres (Porifera, Demospongiae, Astrophorida)
Source: Zookeys. 2010 Nov 16;(68):1–88. doi: 10.3897/zookeys.68.729 (PMC3088436; doi:10.3897/zookeys.68.729)
Supplement: XML Treatment for Stoeba natalensis [file zookeys.68.729-treatment31.xml]

<!DOCTYPE tp:taxon-treatment
  PUBLIC "-//TaxonX//DTD Taxonomic Treatment Publishing DTD v0 20100105//EN" "tax-treatment-NSO.dtd">
<tp:taxon-treatment xmlns:tp="http://www.plazi.org/taxpub"><tp:treatment-meta><mixed-citation publication-type="journal"><person-group><name><surname>Van Soest</surname><given-names>Rob W.M.</given-names></name><name><surname>Beglinger</surname><given-names>Elly J.</given-names></name><name><surname>De Voogd</surname><given-names>Nicole J.</given-names></name></person-group><article-title>Skeletons in confusion: a review of astrophorid sponges with (dicho–)calthrops as structural megascleres (Porifera, Demospongiae, Astrophorida)</article-title><source>Zookeys</source><day>16</day><month>11</month><year>2010</year><volume>2010</volume><issue>68</issue><fpage>1</fpage><lpage>88</lpage><pub-id pub-id-type="doi">10.3897/zookeys.68.729</pub-id></mixed-citation></tp:treatment-meta><tp:nomenclature><tp:taxon-name>
                        <tp:taxon-name-part taxon-name-part-type="genus">Stoeba</tp:taxon-name-part>
                        <tp:taxon-name-part taxon-name-part-type="species">natalensis</tp:taxon-name-part>
                    </tp:taxon-name><tp:taxon-authority>Burton, 1926</tp:taxon-authority><tp:nomenclature-citation-list><tp:nomenclature-citation><tp:taxon-name>Stoeba natalensis</tp:taxon-name><comment><xref ref-type="bibr" rid="B13">Burton 1926</xref>: 14.</comment></tp:nomenclature-citation></tp:nomenclature-citation-list></tp:nomenclature><tp:treatment-sec sec-type="Material examined"><title>Material examined.</title><p>None.</p></tp:treatment-sec><tp:treatment-sec sec-type="Description"><title>Description</title><p>(from Burton, 1926). Encrusting on <tp:taxon-name>Stelletta</tp:taxon-name> specimens. Dry condition. Skeleton made up by radially arranged dichotriaenes with rhabd (720 × 54 µm) approx. twice as long as the cladome (approx. 360 µm), making them long-shafted triaenes rather than dichocalthrops. Microscleres are called ataxasters ‘passing into tuberculate microrhabds’, 5–8 µm long.</p></tp:treatment-sec><tp:treatment-sec sec-type="Habitat"><title>Habitat.</title><p>Deeper water.</p></tp:treatment-sec><tp:treatment-sec sec-type="Distribution"><title>Distribution.</title><p>Natal coast, South Africa.</p></tp:treatment-sec><tp:treatment-sec sec-type="Remarks"><title>Remarks.</title><p>This is a dubious <tp:taxon-name>Dercitus (Stoeba)</tp:taxon-name> species and it needs redescription. Probably it should be assigned to an ancorinid genus.</p></tp:treatment-sec><ref-list><ref id="B13"><mixed-citation xmlns:xlink="http://www.w3.org/1999/xlink" xlink:type="simple"><person-group><name name-style="western"><surname>Burton</surname><given-names>M</given-names></name></person-group>  (<year>1926</year>)<article-title>Description of South African sponges collected in the South African Marine Survey. Part I. Myxospongia and Astrotetraxonida</article-title>. <source>Fisheries Bulletin Fisheries and Marine Biological Survey Division, Union of South Africa Rept</source>. <volume>4</volume> (Special Rept. <issue>9</issue>): <fpage>1</fpage>-<lpage>29</lpage>.</mixed-citation></ref></ref-list></tp:taxon-treatment>
