# Supplementary material for: Skeletons in confusion: a review of astrophorid sponges with (dicho–)calthrops as structural megascleres (Porifera, Demospongiae, Astrophorida)
Source: Zookeys. 2010 Nov 16;(68):1–88. doi: 10.3897/zookeys.68.729 (PMC3088436; doi:10.3897/zookeys.68.729)
Supplement: XML Treatment for Calthropella [file zookeys.68.729-treatment32.xml]

<!DOCTYPE tp:taxon-treatment
  PUBLIC "-//TaxonX//DTD Taxonomic Treatment Publishing DTD v0 20100105//EN" "tax-treatment-NSO.dtd">
<tp:taxon-treatment xmlns:tp="http://www.plazi.org/taxpub"><tp:treatment-meta><mixed-citation publication-type="journal"><person-group><name><surname>Van Soest</surname><given-names>Rob W.M.</given-names></name><name><surname>Beglinger</surname><given-names>Elly J.</given-names></name><name><surname>De Voogd</surname><given-names>Nicole J.</given-names></name></person-group><article-title>Skeletons in confusion: a review of astrophorid sponges with (dicho–)calthrops as structural megascleres (Porifera, Demospongiae, Astrophorida)</article-title><source>Zookeys</source><day>16</day><month>11</month><year>2010</year><volume>2010</volume><issue>68</issue><fpage>1</fpage><lpage>88</lpage><pub-id pub-id-type="doi">10.3897/zookeys.68.729</pub-id></mixed-citation></tp:treatment-meta><tp:nomenclature><label>Genus</label><tp:taxon-name>
                        <tp:taxon-name-part taxon-name-part-type="genus">Calthropella</tp:taxon-name-part>
                    </tp:taxon-name><tp:taxon-authority>Sollas, 1888</tp:taxon-authority><tp:nomenclature-citation-list><tp:nomenclature-citation><tp:taxon-name>Calthropella</tp:taxon-name><comment><xref ref-type="bibr" rid="B71">Sollas 1888</xref>: 107.</comment></tp:nomenclature-citation><tp:nomenclature-citation><tp:taxon-name>Pachastrissa</tp:taxon-name><comment><xref ref-type="bibr" rid="B46">Lendenfeld 1903</xref>: 80.</comment></tp:nomenclature-citation><tp:nomenclature-citation><!--PageBreak--><tp:taxon-name>Pachataxa</tp:taxon-name><comment><xref ref-type="bibr" rid="B41">de Laubenfels 1936</xref>: 179.</comment></tp:nomenclature-citation><tp:nomenclature-citation><tp:taxon-name>Corticellopsis</tp:taxon-name><comment><xref ref-type="bibr" rid="B5">Bergquist 1968</xref>: 62.</comment></tp:nomenclature-citation></tp:nomenclature-citation-list></tp:nomenclature><tp:treatment-sec sec-type="Emended definition"><title>Emended definition:</title><p><tp:taxon-name>Calthropellidae</tp:taxon-name> with calthrops or short-shafted triaenes and their dichotriaene modifications as megascleres, supplemented in some species with auxiliary thin oxeas. Microscleres euasters and in some members aster- or rhabd-derived microspined forms.</p></tp:treatment-sec><tp:treatment-sec sec-type="Type species"><title>Type species:</title><p><tp:taxon-name>Calthropella simplex</tp:taxon-name> Sollas, 1888.</p><p>Comments: <tp:taxon-name>Calthropella</tp:taxon-name> species are diverse in megasclere and microsclere composition reflected in several generic names currently in use or considered synonyms. We propose to reassign <tp:taxon-name>Calthropella</tp:taxon-name> species as here employed, to three subgenera, including <tp:taxon-name>Corticellopsis</tp:taxon-name>, formerly a synonym, but now revived to encompass those <tp:taxon-name>Calthropella</tp:taxon-name> species having only ‘normal’ euasters, <tp:taxon-name>Pachataxa</tp:taxon-name>, formerly a valid genus, to encompass species with deformed microspined polyangular microscleres (‘ataxasters’) along with normal oxyasters, and <tp:taxon-name>Calthropella</tp:taxon-name> s.s. for species having globular asters with characteristically tuberculated rays next to normal asters. Several new species of all three subgenera have been found in various parts of the world and will be described below.</p><p>The genus <tp:taxon-name>Pachastrissa</tp:taxon-name> is subsumed into the subgenus <tp:taxon-name>Calthropella (Calthropella)</tp:taxon-name> because the type species, <tp:taxon-name>Pachastrella geodioides</tp:taxon-name> (cf. below) differs only from the type of <tp:taxon-name>Calthropella</tp:taxon-name>, <tp:taxon-name>Calthropella simplex</tp:taxon-name>, in possessing an unstable complement of single oxeas, without structural position in the skeleton, often broken, and occasionally absent. Below, we maintain separate species <tp:taxon-name>Calthropella (Calthropella) simplex</tp:taxon-name> and <tp:taxon-name>Calthropella (Calthropella) geodioides</tp:taxon-name>, because we did not examine the type of the former, but Sollas’ description of it makes it clear that it differs from <tp:taxon-name>Calthropella (Calthropella) geodioides</tp:taxon-name> in two doubtful features, lack of dichocalthrops (rarely present in <tp:taxon-name>Calthropella (Calthropella) geodioides</tp:taxon-name>) and oxeas (unstable presence in <tp:taxon-name>Calthropella (Calthropella) geodioides</tp:taxon-name>, see below). Especially the shape of the globular asters in both is so similar that conspecificity is likely. Likewise <tp:taxon-name>Pachastrissa pathologica</tp:taxon-name> (Schmidt, 1868), and <tp:taxon-name>Pachastrissa inopinata</tp:taxon-name> (Pulitzer-Finali, 1983) are returned to <tp:taxon-name>Calthropella (Calthropella)</tp:taxon-name>, close to <tp:taxon-name>Calthropella (Calthropella) geodioides</tp:taxon-name>.</p><p>The junior synonymy proposed for <tp:taxon-name>Pachastrissa</tp:taxon-name> as <tp:taxon-name>Calthropella</tp:taxon-name> does not extend to <tp:taxon-name>Pachastrissa hartmeyeri</tp:taxon-name> Uliczka (1929) and <tp:taxon-name>Pachastrissa nux</tp:taxon-name> (de Laubenfels, 1954) as <tp:taxon-name>Jasplakina</tp:taxon-name>, both of which fit better in the ancorinid genus <tp:taxon-name>Penares</tp:taxon-name> on account of the structural oxeas and the presence of ectosmal microxeas in these species.</p><p>The newly defined genus <tp:taxon-name>Calthropella</tp:taxon-name> is distinct from <tp:taxon-name>Dercitus</tp:taxon-name> s.l. in the possession of true euasters, the lack of sanidasters, the lack of large darkly pigmented cells with inclusions, and in the harder less organic texture of most species (except subgenus <tp:taxon-name>Corticellopsis</tp:taxon-name>). Calthrops are the dominant megasclere type, varying widely in size and shape (cladi 40–800 µm), with dichocalthrops so far known only from <tp:taxon-name>Calthropella (Calthropella) geodioides</tp:taxon-name> and its Indonesian ‘variety’. Asters are basically oxyasters, but they are often variable in shape with a strikingly high frequency of spheroxyasters with irregular shapes culminating in peculiar globular silica balls ornamented with tuberculated protrusions in some species. The subgenus <tp:taxon-name>Pachataxa</tp:taxon-name> has asymmetrical,<!--PageBreak--> deformed microspined siliceous microscleres which are derivatives of asters or microrhabds (which of these is unclear, so far). Differentiation in two aster types is usual. Like with several <tp:taxon-name>Dercitus</tp:taxon-name> species, oxea megascleres are reported in several descriptions, with widely different sizes and usually in broken condition. The oxeas may be foreign, but the persistent reports of their presence in some species indicate otherwise. In any case they do not have a structural position in the skeleton and are here considered ‘auxiliary’.</p></tp:treatment-sec><tp:treatment-sec sec-type="Key to the subgenera of Calthropella"><title>Key to the subgenera of Calthropella (see <xref ref-type="fig" rid="F23">Fig. 23</xref>).</title><table-wrap content-type="key" position="anchor" orientation="portrait"><table><tbody><tr><td rowspan="1" colspan="1">1</td><td rowspan="1" colspan="1">Microscleres include only ‘normal’ asters (oxyasters and strongylasters)</td><td rowspan="1" colspan="1"><tp:taxon-name>Corticellopsis</tp:taxon-name></td></tr><tr><td rowspan="1" colspan="1">–</td><td rowspan="1" colspan="1">Microscleres include next to ‘normal’ asters also highly silicified globular or irregular shapes</td><td rowspan="1" colspan="1">2</td></tr><tr><td rowspan="1" colspan="1">2</td><td rowspan="1" colspan="1">Microscleres include ‘ataxasters’ (irregular branched or ovoid microspined forms)</td><td rowspan="1" colspan="1"><tp:taxon-name>Pachataxa</tp:taxon-name></td></tr><tr><td rowspan="1" colspan="1">–</td><td rowspan="1" colspan="1">Microscleres include regular tuberculated globular asters</td><td rowspan="1" colspan="1"><tp:taxon-name>Calthropella</tp:taxon-name></td></tr></tbody><!--PageBreak--></table></table-wrap><fig id="F23" position="float" orientation="portrait"><label>Figure 23.</label><caption><p>Key to the subgenera of <tp:taxon-name>Calthropella</tp:taxon-name>.</p></caption><graphic xmlns:xlink="http://www.w3.org/1999/xlink" xlink:href="ZooKeys-068-001-g023.jpg" position="float" orientation="portrait" xlink:type="simple"/></fig></tp:treatment-sec><tp:taxon-treatment><tp:treatment-meta><mixed-citation publication-type="journal"><person-group><name><surname>Van Soest</surname><given-names>Rob W.M.</given-names></name><name><surname>Beglinger</surname><given-names>Elly J.</given-names></name><name><surname>De Voogd</surname><given-names>Nicole J.</given-names></name></person-group><article-title>Skeletons in confusion: a review of astrophorid sponges with (dicho–)calthrops as structural megascleres (Porifera, Demospongiae, Astrophorida)</article-title><source>Zookeys</source><day>16</day><month>11</month><year>2010</year><volume>2010</volume><issue>68</issue><fpage>1</fpage><lpage>88</lpage><pub-id pub-id-type="doi">10.3897/zookeys.68.729</pub-id></mixed-citation></tp:treatment-meta><tp:nomenclature><label>Subgenus</label><tp:taxon-name>
                        <tp:taxon-name-part taxon-name-part-type="subgenus">Calthropella</tp:taxon-name-part>
                    </tp:taxon-name><tp:taxon-authority>Sollas, 1888</tp:taxon-authority><tp:nomenclature-citation-list><tp:nomenclature-citation><tp:taxon-name>Calthropella</tp:taxon-name><comment><xref ref-type="bibr" rid="B71">Sollas 1888</xref>: 107.</comment></tp:nomenclature-citation></tp:nomenclature-citation-list></tp:nomenclature><tp:treatment-sec sec-type="Definition"><title>Definition:</title><p><tp:taxon-name>Calthropella</tp:taxon-name> with tuberculate spherasters.</p></tp:treatment-sec><tp:treatment-sec sec-type="Type species"><title>Type species:</title><p><tp:taxon-name>Calthropella simplex</tp:taxon-name> Sollas, 1888.</p></tp:treatment-sec><tp:treatment-sec sec-type="Key to the species of Calthropella (Calthropella)"><title>Key to the species of <tp:taxon-name>Calthropella</tp:taxon-name> (<tp:taxon-name>Calthropella</tp:taxon-name>).</title><table-wrap content-type="key" position="anchor" orientation="portrait"><table><tbody><tr><td rowspan="1" colspan="1">1</td><td rowspan="1" colspan="1">Dichocalthrops present</td><td rowspan="1" colspan="1">2</td></tr><tr><td rowspan="1" colspan="1">–</td><td rowspan="1" colspan="1">No dichocalthrops</td><td rowspan="1" colspan="1">3</td></tr><tr><td rowspan="1" colspan="1">2</td><td rowspan="1" colspan="1">Cladi of calthrops up to 800 µm</td><td rowspan="1" colspan="1"><tp:taxon-name>Calthropella (Calthropella) geodioides</tp:taxon-name></td></tr><tr><td rowspan="1" colspan="1">–</td><td rowspan="1" colspan="1">Cladi of the calthrops only 210 µm</td><td rowspan="1" colspan="1"><tp:taxon-name>Calthropella (Calthropella) geodioides</tp:taxon-name> var. Ambon</td></tr><tr><td rowspan="1" colspan="1">3</td><td rowspan="1" colspan="1">Larger calthrops predominantly reduced to ‘tripods’ (three-claded megascleres); smaller microscleres deformed to form highly silicified spherical bodies spined all over</td><td rowspan="1" colspan="1"><tp:taxon-name>Calthropella (Calthropella) durissima</tp:taxon-name></td></tr><tr><td rowspan="1" colspan="1">–</td><td rowspan="1" colspan="1">Larger calthrops variable, not predominantly ‘tripods’; microscleres recognizably spherasters and oxyasters</td><td rowspan="1" colspan="1">4</td></tr><tr><td rowspan="1" colspan="1">4</td><td rowspan="1" colspan="1">Calthrops extremely variable in shape, many with reduced number of cladi</td><td rowspan="1" colspan="1">5</td></tr><tr><td rowspan="1" colspan="1">–</td><td rowspan="1" colspan="1">Calthrops regular, but may have an extra cladus</td><td rowspan="1" colspan="1">6</td></tr><tr><td rowspan="1" colspan="1">5</td><td rowspan="1" colspan="1">Two categories of oxyasters; smallest oxyasters smooth</td><td rowspan="1" colspan="1"><tp:taxon-name>Calthropella (Calthropella) pathologica</tp:taxon-name></td></tr><tr><td rowspan="1" colspan="1">–</td><td rowspan="1" colspan="1">Single oxyaster category, all microspined</td><td rowspan="1" colspan="1"><tp:taxon-name>Calthropella (Calthropella) inopinata</tp:taxon-name></td></tr><tr><td rowspan="1" colspan="1">6</td><td rowspan="1" colspan="1">Oxyasters in two size categories</td><td rowspan="1" colspan="1"><tp:taxon-name>Calthropella (Calthropella) xavierae</tp:taxon-name> sp. n.</td></tr><tr><td rowspan="1" colspan="1">–</td><td rowspan="1" colspan="1">Oxyasters in a single size category</td><td rowspan="1" colspan="1"><tp:taxon-name>Calthropella (Calthropella) simplex</tp:taxon-name></td></tr></tbody></table></table-wrap></tp:treatment-sec><tp:taxon-treatment><tp:treatment-meta><mixed-citation publication-type="journal"><person-group><name><surname>Van Soest</surname><given-names>Rob W.M.</given-names></name><name><surname>Beglinger</surname><given-names>Elly J.</given-names></name><name><surname>De Voogd</surname><given-names>Nicole J.</given-names></name></person-group><article-title>Skeletons in confusion: a review of astrophorid sponges with (dicho–)calthrops as structural megascleres (Porifera, Demospongiae, Astrophorida)</article-title><source>Zookeys</source><day>16</day><month>11</month><year>2010</year><volume>2010</volume><issue>68</issue><fpage>1</fpage><lpage>88</lpage><pub-id pub-id-type="doi">10.3897/zookeys.68.729</pub-id></mixed-citation></tp:treatment-meta><tp:nomenclature><tp:taxon-name>
                        <tp:taxon-name-part taxon-name-part-type="genus">Calthropella</tp:taxon-name-part>
                        (<tp:taxon-name-part taxon-name-part-type="subgenus">Calthropella</tp:taxon-name-part>)
                        <tp:taxon-name-part taxon-name-part-type="species">simplex</tp:taxon-name-part>
                    </tp:taxon-name><tp:taxon-authority>Sollas, 1888</tp:taxon-authority><tp:nomenclature-citation-list><tp:nomenclature-citation><tp:taxon-name>Calthropella simplex</tp:taxon-name><comment><xref ref-type="bibr" rid="B71">Sollas 1888</xref>: 107, pl. X figs 13–14, 21–29; <xref ref-type="bibr" rid="B82">Topsent 1892</xref>: 42, pl. VII fig. 9.</comment></tp:nomenclature-citation></tp:nomenclature-citation-list></tp:nomenclature><tp:treatment-sec sec-type="Material examined"><title>Material examined.</title><p>None. Type material could not be found in the Natural History Museum (query in 2009).</p></tp:treatment-sec><tp:treatment-sec sec-type="Description"><title>Description</title><p>(from <xref ref-type="bibr" rid="B71">Sollas 1888</xref> and <xref ref-type="bibr" rid="B82">Topsent 1892</xref>). Massive, with irregular upper surface, in places with tuberculate oscules; pale yellow to grey. Size up to 9×4.5×3.8 cm (Sollas’ type). Ectosomal cover of globular asters. Choanosome cavernous, but densely spiculated with a mass of calthrops.</p><p>Spicules: calthrops, globular spherasters and ‘normal’ oxyspherasters.</p><p>Calthrops, of widely different sizes, according to Sollas divisible into larger (cladi dimensions 800 × 90 µm) and smaller (150 × 20 µm).</p><p>Spheroxyasters, considered a young stage of the tuberculated asters by Sollas, but identified as a proper separate aster-type by Topsent; no size given by either authors but according to Topsent the same size as the truncated asters, so 12–24 µm in diameter.<!--PageBreak--></p><p>Globular spherasters with tuberculated rays, variable, often irregular, in a wide size range, possibly divisible in two size categories, 24 µm and 12 µm.</p></tp:treatment-sec><tp:treatment-sec sec-type="Habitat"><title>Habitat.</title><p>Deep water, on gravel/sand bottom. Sollas provides no depth data, Topsent’s material came from 454 –861 m.</p></tp:treatment-sec><tp:treatment-sec sec-type="Distribution"><title>Distribution.</title><p>Cape Verde Islands (off Porto Praya, Santiago Island), Azores (38–39°N 30°W).</p></tp:treatment-sec><tp:treatment-sec sec-type="Remarks"><title>Remarks.</title><p>This species differs from the closely similar <tp:taxon-name>Calthropella (Calthropella) geodioides</tp:taxon-name> in the lack of dichocalthrops (but these are small and rare in <tp:taxon-name>Calthropella (Calthropella) geodioides</tp:taxon-name>) and oxeas <!--PageBreak-->(but these are an unstable complement not certainly proper in <tp:taxon-name>Calthropella (Calthropella) geodioides</tp:taxon-name>). Apart from <xref ref-type="bibr" rid="B71">Sollas (1888)</xref> and <xref ref-type="bibr" rid="B86">Topsent (1904)</xref> (who expressed doubts whether <tp:taxon-name>Calthropella simplex</tp:taxon-name> and <tp:taxon-name>Calthropella geodioides</tp:taxon-name> might be synonyms), no records of this species have been published. It is also closely similar to a new species from Indonesia, <tp:taxon-name>Calthropella (Calthropella) xavierae</tp:taxon-name> sp. n. (see below). <xref ref-type="bibr" rid="B82">Topsent (1892)</xref> distinguished a variety ‘<italic>durissima</italic>’ for specimens with globular spherasters becoming entirely irregularly rounded in some specimens; these specimens are here assigned to a separate species of <tp:taxon-name>Calthropella (Calthropella)</tp:taxon-name> (see below).</p><table-wrap id="T5" position="float" orientation="portrait"><label>Table 5.</label><caption><p>Spicule data for <tp:taxon-name>Calthropella (Calthropella)</tp:taxon-name> species.</p></caption><table><tbody><tr><th rowspan="1" colspan="1">Author</th><th rowspan="1" colspan="1">calthrops cladi </th><th rowspan="1" colspan="1">oxeas</th><th rowspan="1" colspan="1">tuberculated sphaerasters</th><th rowspan="1" colspan="1">oxyasters </th><th rowspan="1" colspan="1">dicho- calthrops</th></tr><tr><th rowspan="1" colspan="6"><tp:taxon-name>Calthropella (Calthropella) simplex</tp:taxon-name></th></tr><tr><td rowspan="1" colspan="1"><xref ref-type="bibr" rid="B71">Sollas 1888</xref> (Cape Verde Islands)</td><td rowspan="1" colspan="1">150–800×20–90</td><td rowspan="1" colspan="1">not recorded</td><td rowspan="1" colspan="1">12–24</td><td rowspan="1" colspan="1">yes</td><td rowspan="1" colspan="1">no</td></tr><tr><th rowspan="1" colspan="6"><tp:taxon-name>Calthropella (Calthropella) geodioides</tp:taxon-name></th></tr><tr><td rowspan="1" colspan="1"><xref ref-type="bibr" rid="B20">Carter 1876</xref> (type) <xref ref-type="bibr" rid="B71">Sollas 1888</xref> (Portugal)</td><td rowspan="1" colspan="1">700×85</td><td rowspan="1" colspan="1">736×10</td><td rowspan="1" colspan="1">25</td><td rowspan="1" colspan="1">not recorded</td><td rowspan="1" colspan="1">yes</td></tr><tr><td rowspan="1" colspan="1"><xref ref-type="bibr" rid="B86">Topsent 1904</xref> (as Corticella, Azores)</td><td rowspan="1" colspan="1">yes, large variation</td><td rowspan="1" colspan="1">not recorded</td><td rowspan="1" colspan="1">20</td><td rowspan="1" colspan="1">12–15</td><td rowspan="1" colspan="1">yes</td></tr><tr><td rowspan="1" colspan="1">present paper (Azores)</td><td rowspan="1" colspan="1">102–705× 11–128</td><td rowspan="1" colspan="1">broken, few</td><td rowspan="1" colspan="1">7–28</td><td rowspan="1" colspan="1">13–18</td><td rowspan="1" colspan="1">yes</td></tr><tr><th rowspan="1" colspan="6"><tp:taxon-name>Calthropella (Calthropella) durissima</tp:taxon-name></th></tr><tr><td rowspan="1" colspan="1">present paper (Azores)</td><td rowspan="1" colspan="1">61–679× 4–96</td><td rowspan="1" colspan="1">800–1450 9–13</td><td rowspan="1" colspan="1">(1) 7–30 (2) 7–36</td><td rowspan="1" colspan="1">(1) 18–24 (2) 11–18</td><td rowspan="1" colspan="1">no</td></tr><tr><th rowspan="1" colspan="6"><tp:taxon-name>Calthropella pathologica</tp:taxon-name></th></tr><tr><td rowspan="1" colspan="1"><xref ref-type="bibr" rid="B67">Schmidt 1868</xref> (Algeria) Topsent, 1938</td><td rowspan="1" colspan="1">550×75</td><td rowspan="1" colspan="1">long × 15</td><td rowspan="1" colspan="1">20–23</td><td rowspan="1" colspan="1">12–15</td><td rowspan="1" colspan="1">no</td></tr><tr><td rowspan="1" colspan="1">present paper MNHN DT 754</td><td rowspan="1" colspan="1">32–366× 5–72</td><td rowspan="1" colspan="1">2000×12</td><td rowspan="1" colspan="1">9–24</td><td rowspan="1" colspan="1">(1) 23–27 (2) 9–12</td><td rowspan="1" colspan="1">no</td></tr><tr><td rowspan="1" colspan="1"><xref ref-type="bibr" rid="B90">Vacelet 1969</xref> (Marseille region)</td><td rowspan="1" colspan="1">60–800× 5–100</td><td rowspan="1" colspan="1">long × 12</td><td rowspan="1" colspan="1">15–22</td><td rowspan="1" colspan="1">12</td><td rowspan="1" colspan="1">no</td></tr><tr><td rowspan="1" colspan="1"><xref ref-type="bibr" rid="B56">Pouliquen 1972</xref> (Marseille region)</td><td rowspan="1" colspan="1">40–600× 5–70</td><td rowspan="1" colspan="1">broken × 5–12</td><td rowspan="1" colspan="1">10–18</td><td rowspan="1" colspan="1">10–18</td><td rowspan="1" colspan="1">no</td></tr><tr><td rowspan="1" colspan="1"><xref ref-type="bibr" rid="B96">Voultsiadou and Vafidis 2004</xref> (Aegean Sea)</td><td rowspan="1" colspan="1">50–495× 3.6–50</td><td rowspan="1" colspan="1">2000×15</td><td rowspan="1" colspan="1">7–17.6</td><td rowspan="1" colspan="1">7.2–17.6</td><td rowspan="1" colspan="1">no</td></tr><tr><th rowspan="1" colspan="6"><tp:taxon-name>Calthropella inopinata</tp:taxon-name></th></tr><tr><td rowspan="1" colspan="1"><xref ref-type="bibr" rid="B58">Pulitzer-Finali 1983</xref> (Italy)</td><td rowspan="1" colspan="1">34–600</td><td rowspan="1" colspan="1">2000×15</td><td rowspan="1" colspan="1">5–22</td><td rowspan="1" colspan="1">8–17</td><td rowspan="1" colspan="1">no</td></tr><tr><th rowspan="1" colspan="6"><tp:taxon-name>Calthropella xavierae</tp:taxon-name> sp. n.</th></tr><tr><td rowspan="1" colspan="1">present paper (Indonesia)</td><td rowspan="1" colspan="1">44–587× 5–101</td><td rowspan="1" colspan="1">not present</td><td rowspan="1" colspan="1">(1) 18–27 (2) 6–10</td><td rowspan="1" colspan="1">(1) 15–21 (2) 8–10</td><td rowspan="1" colspan="1">no</td></tr><tr><th rowspan="1" colspan="6"><tp:taxon-name>Calthropella simplex</tp:taxon-name> var. Topsent, 1897 (Ambon)</th></tr><tr><td rowspan="1" colspan="1"><xref ref-type="bibr" rid="B25">Desqueyroux-Faúndez 1981</xref></td><td rowspan="1" colspan="1">180–220</td><td rowspan="1" colspan="1">750×20</td><td rowspan="1" colspan="1">10–12</td><td rowspan="1" colspan="1">not recorded</td><td rowspan="1" colspan="1">yes</td></tr></tbody></table></table-wrap></tp:treatment-sec></tp:taxon-treatment><tp:taxon-treatment><tp:treatment-meta><mixed-citation publication-type="journal"><person-group><name><surname>Van Soest</surname><given-names>Rob W.M.</given-names></name><name><surname>Beglinger</surname><given-names>Elly J.</given-names></name><name><surname>De Voogd</surname><given-names>Nicole J.</given-names></name></person-group><article-title>Skeletons in confusion: a review of astrophorid sponges with (dicho–)calthrops as structural megascleres (Porifera, Demospongiae, Astrophorida)</article-title><source>Zookeys</source><day>16</day><month>11</month><year>2010</year><volume>2010</volume><issue>68</issue><fpage>1</fpage><lpage>88</lpage><pub-id pub-id-type="doi">10.3897/zookeys.68.729</pub-id></mixed-citation></tp:treatment-meta><tp:nomenclature><tp:taxon-name>
                        <tp:taxon-name-part taxon-name-part-type="genus">Calthropella</tp:taxon-name-part>
                        (<tp:taxon-name-part taxon-name-part-type="subgenus">Calthropella</tp:taxon-name-part>)
                        <tp:taxon-name-part taxon-name-part-type="species">geodioides</tp:taxon-name-part>
                    </tp:taxon-name><tp:taxon-authority>(Carter, 1876)</tp:taxon-authority><xref ref-type="fig" rid="F24">Figs 24A–G</xref><tp:nomenclature-citation-list><tp:nomenclature-citation><tp:taxon-name>Pachastrella geodioides</tp:taxon-name><comment><xref ref-type="bibr" rid="B20">Carter 1876</xref>: 407, pl. XIV fig. 23.</comment></tp:nomenclature-citation><tp:nomenclature-citation><tp:taxon-name>Calthropella geodiides</tp:taxon-name><comment> (sic); <xref ref-type="bibr" rid="B71">Sollas 1888</xref>: 111.</comment></tp:nomenclature-citation><tp:nomenclature-citation><tp:taxon-name>Corticella geodioides</tp:taxon-name><comment>; <xref ref-type="bibr" rid="B86">Topsent 1904</xref>: 77, pl. IV fig. 14, pl. X fig. 12.</comment></tp:nomenclature-citation><tp:nomenclature-citation><tp:taxon-name>Calthropella geodioides</tp:taxon-name><comment>; <xref ref-type="bibr" rid="B14">Burton 1956</xref>: 142.</comment></tp:nomenclature-citation><tp:nomenclature-citation><tp:taxon-name>Pachastrissa geodioides</tp:taxon-name><comment>; <xref ref-type="bibr" rid="B46">Lendenfeld 1903</xref>: 80; <xref ref-type="bibr" rid="B95">Van Soest and Hooper 2002</xref>: 132, fig. 2D.</comment></tp:nomenclature-citation></tp:nomenclature-citation-list></tp:nomenclature><tp:treatment-sec sec-type="Material examined"><title>Material examined.</title><p>ZMA Por. 21666, EMEPC/G3–D03A–Ma012, Azores, Terceira Island, 38.4265°N; 26.8206°W, 1201 m, coll. J. Xavier, 18 May 2007.</p><p>Specimens provided by Dr Joana Xavier, as yet unregistered: EMEPC/G3–D01–Ma005, Azores, São Jorge Island, 38.48°N; 27.798°W, 1222 m, 17 May 2007; EMEPC/G3–D02–Ma006, Azores, Terceira Island, 38.5530°N; 26.7083°W, 744 m, 18 May 2007; EMEPC/G3–D33A–Ma011a, S of Azores, Cruiser Seamount, 32.2570°N; 27.553°W, 643 m, 4 June 2007; EMEPC/G3/08.30, S of Azores, Atlantis Seamount, 33.916°N; 30.171°W, 1132 m, 30 October 2008.</p></tp:treatment-sec><tp:treatment-sec sec-type="Description"><title>Description.</title><p>Flat mounds (<xref ref-type="fig" rid="F24">Fig. 24A</xref>) and thick crusts, rounded off at the edges. Size up to 5×3.5×1 cm. Surface generally smooth-looking and lacking obvious apertures. Rough to the touch, hard but crumbly. Colour white or cream (alcohol).</p><p>Skeleton: with a dense crust of microscleres carried by triaene megascleres, with scattered bundles of oxeas, which appear mostly broken and are sometimes entirely absent.</p><p>Spicules: calthrops, dichocalthrops, (broken) oxeas, tuberculated spherasters, oxyasters.</p><p>Calthrops (<xref ref-type="fig" rid="F24">Fig. 24B–C</xref>), with common triactine forms, in a wide size range, cladi 102–<italic>350.9</italic>–705 × 11–<italic>51.5</italic>–128 µm, cladomes 150–<italic>471.4</italic>–1050 µm, possibly divisible in two categories (cladi lengths 102–180 and 434–705 µm).</p><p>Dichocalthrops (<xref ref-type="fig" rid="F24">Fig. 24D</xref>) , few (absent in some specimens) and fairly small: protocladi 75–92 × 12 µm, deuterocladi 28–31 µm, rhabdome 92–120 µm, cladome 128–183 µm.</p><p>Oxeas (visible in <xref ref-type="fig" rid="F24">Fig. 24B</xref>) invariably broken, at least 500 µm in length and 5 µm diameter. Absent in some specimens (Sollas gives oxea size 736 × 9.3 µm).</p><p>Oxyasters (<xref ref-type="fig" rid="F24">Fig. 24E</xref>) with conical rays, perhaps to be considered oxyspherasters, not common, 13–18 µm.<!--PageBreak--></p><p>Tuberculated spherasters (<xref ref-type="fig" rid="F24">Fig. 24F–G</xref>), quite variable, in some specimens entirely smooth and of irregular oval shape, usually in a large size range 7–28 µm, possibly divisible in two overlapping size classes (7–12 and 23–28 µm).</p><fig id="F24" position="float" orientation="portrait"><label>Figure 24.</label><caption><p><tp:taxon-name>Calthropella (Calthropella) geodioides</tp:taxon-name>, ZMA Por. 21666, from Azores, Terceira Island, <bold>A</bold> habit (scale bar 1 cm) <bold>B</bold> calthrops <bold>C</bold> overview of spicules, including broken oxeas <bold>D</bold> dichocalthrops <bold>E</bold> oxyaster <bold>F</bold> large tuberculated spherasters <bold>G</bold> small tuberculated spherasters.</p></caption><graphic xmlns:xlink="http://www.w3.org/1999/xlink" xlink:href="ZooKeys-068-001-g024.jpg" position="float" orientation="portrait" xlink:type="simple"/></fig></tp:treatment-sec><tp:treatment-sec sec-type="Habitat"><title>Habitat.</title><p>On rocks in deep water, 599–1222 m.</p></tp:treatment-sec><tp:treatment-sec sec-type="Distribution"><title>Distribution.</title><p>Off Cabo São Vicente, Portugal; Azores. <xref ref-type="bibr" rid="B14">Burton (1956)</xref> lists the species for Madeira, but the basis for that is not clear.</p></tp:treatment-sec><tp:treatment-sec sec-type="Remarks"><title>Remarks.</title><p><xref ref-type="bibr" rid="B86">Topsent (1904)</xref> and <xref ref-type="bibr" rid="B58">Pulitzer-Finali (1983)</xref> both point out the great similarity of <tp:taxon-name>Calthropella simplex</tp:taxon-name> and <tp:taxon-name>Calthropella geodioides</tp:taxon-name>. Points of difference apparently are the absence of dichocalthrops and oxeas in <tp:taxon-name>Calthropella simplex</tp:taxon-name>. In our present series of samples we could not find any oxeas in samples Ma012 and Ma005 (see above) and in the other samples they were invariably single, not forming bundles or radiating towards the surface and appeared to be broken generally in all sections and spicule mounts. Possibly this was artefactual. Dichocalthrops were rare to extremely rare in all studied samples. <!--PageBreak-->Dichocalthrops that were encountered were all in the small size class of triaene megascleres (less than 200 µm cladome size) and often were not ‘complete’, i.e. only one or two of the cladi were forked.</p><p>We believe that the two species <italic>simplex</italic> and <italic>geodioides</italic> could very well be the same species and could eventually be merged, but we will await further studies including molecular sequencing.</p><p>Topsent’s (1897) variety of <tp:taxon-name>Calthropella geodioides</tp:taxon-name> from Ambon (Indonesia) is not close to the present species. It shares the presence of oxeas and dichocalthrops with <tp:taxon-name>Calthropella geodioides</tp:taxon-name> but calthrops are much smaller (200 µm) and thick–centred euasters are only 10–12 µm. It is redescribed in <xref ref-type="bibr" rid="B25">Desqueyroux-Faúndez (1981)</xref> but remains ill-known (see below).</p></tp:treatment-sec></tp:taxon-treatment><tp:taxon-treatment><tp:treatment-meta><mixed-citation publication-type="journal"><person-group><name><surname>Van Soest</surname><given-names>Rob W.M.</given-names></name><name><surname>Beglinger</surname><given-names>Elly J.</given-names></name><name><surname>De Voogd</surname><given-names>Nicole J.</given-names></name></person-group><article-title>Skeletons in confusion: a review of astrophorid sponges with (dicho–)calthrops as structural megascleres (Porifera, Demospongiae, Astrophorida)</article-title><source>Zookeys</source><day>16</day><month>11</month><year>2010</year><volume>2010</volume><issue>68</issue><fpage>1</fpage><lpage>88</lpage><pub-id pub-id-type="doi">10.3897/zookeys.68.729</pub-id></mixed-citation></tp:treatment-meta><tp:nomenclature><tp:taxon-name>
                        <tp:taxon-name-part taxon-name-part-type="genus">Calthropella</tp:taxon-name-part>
                        (<tp:taxon-name-part taxon-name-part-type="subgenus">Calthropella</tp:taxon-name-part>)
                        <tp:taxon-name-part taxon-name-part-type="species">durissima</tp:taxon-name-part>
                    </tp:taxon-name><tp:taxon-authority>Topsent, 1892</tp:taxon-authority><xref ref-type="fig" rid="F25">Figs 25A–F</xref><tp:nomenclature-citation-list><tp:nomenclature-citation><tp:taxon-name>Calthropella simplex var. durissima</tp:taxon-name><comment><xref ref-type="bibr" rid="B82">Topsent 1892</xref>: 43, pl. V fig. 14, Pl. VIII fig. 9.</comment></tp:nomenclature-citation></tp:nomenclature-citation-list></tp:nomenclature><tp:treatment-sec sec-type="Material examined"><title>Material examined.</title><p>Specimen provided by Dr. Joana Xavier, as yet unregistered: EMEPC/G3/08.30, S of Azores, Atlantis Seamount, 33.916°N; 30.171°W, 1132 m, 30 October 2008.</p></tp:treatment-sec><tp:treatment-sec sec-type="Holotype"><title>Holotype.</title><p>Not examined. Dr. P. Cárdenas (<italic>in litteris</italic>) reports the existence of a slide, MNHN DT 883.</p></tp:treatment-sec><tp:treatment-sec sec-type="Description"><title>Description.</title><p>White, massive lump (<xref ref-type="fig" rid="F25">Fig. 25A</xref>), encrusting volcanic rock, with optically smooth surface and hard consistency. Size approx. 2×1.5×1 cm.</p><p>Skeleton: largely confused interiorly, with a densely crowded outer layer of microscleres.</p><p>Spicules: calthrops, two types of oxyasters, tuberculated asters, lumpy asters; some broken oxeas.</p><p>Calthrops (<xref ref-type="fig" rid="F25">Fig. 25B–C</xref>) variable in size and shape, possibly divisible in two broadly overlapping size categories; the largest are often ‘tripods’ (three–claded calthrops) (<xref ref-type="fig" rid="F25">Fig. 25B–C</xref>), among the smaller are five–claded modifications with one or more cladi shorter or vestigial, cladi 61–<italic>327.3</italic>–679 × 4–<italic>44.2</italic>–96 µm (cladomes 98–955 µm), smaller with cladi in the range 61–198 µm are usually normal calthrops, larger with cladi in the range 297–697 µm are predominantly tripods.</p><p>Oxeas (<xref ref-type="fig" rid="F25">Fig. 25B</xref>), few in number and invariably broken, smallest / largest fragment 800–1450 × 9–13 µm.</p><p>Oxyasters, occurring in two distinct types: small oxyasters (<xref ref-type="fig" rid="F25">Fig. 25D</xref>) with small center and long conical but thin rays, diameter 11–<italic>13.7</italic>–18 µm; larger spherasters (<xref ref-type="fig" rid="F25">Fig. 25E</xref>) with conical smooth rays ending in a single spine, relatively rare, diameter 18–24 µm (N=5).</p><p>Tuberculated asters (<xref ref-type="fig" rid="F25">Fig. 25F</xref>) with short rays (almost entirely taken up by the tubercles), rare and grading into lumpy asters, diameter 7–30 µm (N=4).<!--PageBreak--></p><p>Lumpy, irregular aster-derived silica bodies (<xref ref-type="fig" rid="F25">Fig. 25F</xref>), probably derived from tuberculated asters, but most become entirely irregularly rounded: 7–<italic>21.5</italic>–36 µm. These asters were named ‘spherochiasters’ by <xref ref-type="bibr" rid="B86">Topsent (1904)</xref>.</p><fig id="F25" position="float" orientation="portrait"><label>Figure 25.</label><caption><p><tp:taxon-name>Calthropella (Calthropella) durissima</tp:taxon-name>, specimen EMEPC/G3/08.30, from S of Azores, Atlantis Seamount <bold>A</bold> habit <bold>B</bold> ‘tripod’ and calthrops <bold>C</bold> overview of spicules <bold>D</bold> oxyaster <bold>E</bold> smooth spheroxyasters <bold>F</bold> tuberculated spheraster and various derived slica bodies.</p></caption><graphic xmlns:xlink="http://www.w3.org/1999/xlink" xlink:href="ZooKeys-068-001-g025.jpg" position="float" orientation="portrait" xlink:type="simple"/></fig></tp:treatment-sec><tp:treatment-sec sec-type="Habitat"><title>Habitat.</title><p>Deep water, 450–1132 m.</p></tp:treatment-sec><tp:treatment-sec sec-type="Distribution"><title>Distribution.</title><p>W of Flores and seamounts S of the Azores.</p></tp:treatment-sec><tp:treatment-sec sec-type="Remarks"><title>Remarks.</title><p>Topsent’s variety <italic>durissima</italic> (type specimen MNHN DT 833 from deep water off the Azores) is here raised to species rank because of the peculiar modification of the tuberculated asters into small irregular silica-balls, which are also larger than those of <tp:taxon-name>Calthropella (Calthropella) simplex</tp:taxon-name> and <tp:taxon-name>Calthropella (Calthropella) geodioides</tp:taxon-name>. Topsent’s type material was more extensive (largest specimen had half the size of a fist) and the surface more elaborate (‘rugueux’, oscules sometimes on a papilla). In 1904, Topsent retracted his variety <italic>durissima</italic> as he had become convinced that the lumpy asters were derived from the tuberculated asters and probably subject to considerable variation. Having <!--PageBreak-->examined the variation of these asters, we disagree with the retraction of <italic>durissima</italic> and Topsent’s assignment of it to the variability of <tp:taxon-name>Calthropella (Calthropella) geodioides</tp:taxon-name>. The predominance of three-claded calthrops and the absence of dichocalthrops combined with the presence of the lumpy entirely spined ‘spherochiasters’ is sufficient evidence for specific distinction.</p></tp:treatment-sec></tp:taxon-treatment><tp:taxon-treatment><tp:treatment-meta><mixed-citation publication-type="journal"><person-group><name><surname>Van Soest</surname><given-names>Rob W.M.</given-names></name><name><surname>Beglinger</surname><given-names>Elly J.</given-names></name><name><surname>De Voogd</surname><given-names>Nicole J.</given-names></name></person-group><article-title>Skeletons in confusion: a review of astrophorid sponges with (dicho–)calthrops as structural megascleres (Porifera, Demospongiae, Astrophorida)</article-title><source>Zookeys</source><day>16</day><month>11</month><year>2010</year><volume>2010</volume><issue>68</issue><fpage>1</fpage><lpage>88</lpage><pub-id pub-id-type="doi">10.3897/zookeys.68.729</pub-id></mixed-citation></tp:treatment-meta><tp:nomenclature><tp:taxon-name>
                        <tp:taxon-name-part taxon-name-part-type="genus">Calthropella</tp:taxon-name-part>
                        (<tp:taxon-name-part taxon-name-part-type="subgenus">Calthropella</tp:taxon-name-part>)
                        <tp:taxon-name-part taxon-name-part-type="species">pathologica</tp:taxon-name-part>
                    </tp:taxon-name><tp:taxon-authority>(Schmidt, 1868)</tp:taxon-authority><xref ref-type="fig" rid="F26">Figs 26A–F</xref><tp:nomenclature-citation-list><tp:nomenclature-citation><tp:taxon-name>Stelletta pathologica</tp:taxon-name><comment><xref ref-type="bibr" rid="B67">Schmidt 1868</xref>: 19, pl. III figs 3–4.</comment></tp:nomenclature-citation><tp:nomenclature-citation><tp:taxon-name>Calthropella pathologica</tp:taxon-name><comment>; <xref ref-type="bibr" rid="B88">Topsent 1938</xref>: 24; <xref ref-type="bibr" rid="B90">Vacelet 1969</xref>: 166, fig. 3; <xref ref-type="bibr" rid="B56">Pouliquen 1972</xref>: 746, pl. 7 fig. 3; <xref ref-type="bibr" rid="B51">Maldonado 1992</xref>: table 1.</comment></tp:nomenclature-citation><tp:nomenclature-citation><tp:taxon-name>Pachastrissa pathologica</tp:taxon-name><comment>; <xref ref-type="bibr" rid="B96">Voultsiadou and Vafidis 2004</xref>: 593.</comment></tp:nomenclature-citation></tp:nomenclature-citation-list></tp:nomenclature><tp:treatment-sec sec-type="Material examined"><title>Material examined.</title><p>Lectotype (designation herein), MNHN DT 753, Coast of Algiers, Expédition Scientifique de l’Algérie, nr. 66, 1842. Paralectotype MNHN DT 754, from same locality.</p></tp:treatment-sec><tp:treatment-sec sec-type="Redescription"><title>Redescription</title><p>(partly from Topsent, 1938). Two specimens are present in the Schmidt collection of the Muséum National d’Histoire Naturelle, Paris, the largest (MNHN DT 753) of which is 4.5 cm in widest size and 2–2.5 cm high, here chosen as the lectotype. The smaller specimen (MNHN DT 754), here designated paralectotype, size 1×3 cm (now apparently reduced to 1×1.5 cm) was examined by us and we made SEM photos of the spicules. Both specimens have a rough surface (<xref ref-type="fig" rid="F26">Fig. 26A</xref>). According to Vaclelet (1969) living specimens are white, but the type specimens we examined were yellowish in alcohol.</p><p>Spicules: Calthrops, tuberculated spherasters, oxyasters.</p><p>Calthrops (<xref ref-type="fig" rid="F26">Figs 26B–C</xref>): According to Topsent the skeleton includes calthrops with cladi up to 550 × 75 µm (but widely different sizes are present, including ‘microcalthropes’). We measured a size range of the cladi of 32–366 × 5–72 µm (cladomes 48–480 µm) but no clear separation in smaller and larger size categories was apparent. The shapes of the calthrops was very variable with many ‘short-shafted triaenes’, mesotriaene modifications, curved and stunted cladi. No dichocalthrops are reported from this species.</p><p>The megasclere complement also comprised thin oxeas of 15 µm thickness (<xref ref-type="fig" rid="F26">Fig. 26B</xref>). Cross sections of the type specimens examined by P. Cárdenas show scattered bundles of the thin oxeas running vertically to the surface, but their length still is difficult to determine. We are indebted to P. Cárdenas for this information. The largest unbroken piece we found in preparations of DT 754 was 2000 × 12 µm, which is in accordance with findings of <xref ref-type="bibr" rid="B96">Voultsiadou and Vafidis (2004)</xref>.</p><p>Asters (<xref ref-type="fig" rid="F26">Figs 26D–F</xref>) occurred in three distinct categories: thick-centred with spined-tuberculated rays, asters with thick pointed rays lighly spined, and small smooth oxyasters.<!--PageBreak--></p><p>Lightly spined oxyasters (<xref ref-type="fig" rid="F26">Fig. 26E</xref>) with swollen pointed rays, often with bifid rays, not very common, diameter 23–<italic>24.9</italic>–27 µm.</p><p>Small, smooth oxyasters (<xref ref-type="fig" rid="F26">Fig. 26F</xref>), often slightly irregular in ray length, diameter 9–<italic>10.2</italic>–12 µm.</p><p>Tuberculated asters with ornamented rays (<xref ref-type="fig" rid="F26">Fig. 26D</xref>); compared to <tp:taxon-name>Calthropella (Calthropella) geodioides</tp:taxon-name> the rays were relatively long; sizes highly variable, but overlapping without clear separation in smaller and larger asters, diameter 9–<italic>18.4</italic>–24 µm</p><fig id="F26" position="float" orientation="portrait"><label>Figure 26.</label><caption><p><tp:taxon-name>Calthropella (Calthropella) pathologica</tp:taxon-name>, lectotype MNHN DT 753 and paralectotype MNHN DT 754, from Algiers, <bold>A</bold> habit of lectotype (grid is 1 cm) <bold>B–F</bold> SEM images made from the paralectotype, <bold>B</bold> overview of spicules <bold>C</bold> various calthrops including a pentactinal modification <bold>D</bold> tuberculated spheraster <bold>E</bold> large irregular oxyspheraster <bold>F</bold> small oxyaster.</p></caption><graphic xmlns:xlink="http://www.w3.org/1999/xlink" xlink:href="ZooKeys-068-001-g026.jpg" position="float" orientation="portrait" xlink:type="simple"/></fig></tp:treatment-sec><tp:treatment-sec sec-type="Habitat"><title>Habitat.</title><p>Deep water, and in caves in more shallow water, depth occurrence at least 13–250 m. <xref ref-type="bibr" rid="B90">Vacelet (1969)</xref> reported that his specimen was insinuating in calcareous algae.</p></tp:treatment-sec><tp:treatment-sec sec-type="Distribution"><title>Distribution.</title><p>Off the coast of Algeria, no further data; Cassidaigne, Marseille region; Sicily-Tunis region; Alboran Sea, 39°N –3°W; Rhodos, Aegean Sea, 36°N; 28°E.</p></tp:treatment-sec><tp:treatment-sec sec-type="Remarks"><title>Remarks.</title><p><xref ref-type="bibr" rid="B88">Topsent (1938)</xref> remarked that the specimens are similar in most aspects to <tp:taxon-name>Calthropella geodioides</tp:taxon-name> but differ in the tendency of the calthrops to develop extra <!--PageBreak-->cladi. In addition the tuberculated asters of that species have shorter rays (almost entirely consisting of tubercles). Oxeas are stated in <xref ref-type="bibr" rid="B96">Voultsiadou and Vafidis (2004)</xref> to be all broken, whereas <xref ref-type="bibr" rid="B90">Vacelet (1969)</xref> notes ‘wide axial canals’, adding to the conclusion that they are not of structural significance. Nevertheless, the bundles reported by P. Cárdenas (<italic>in litteris</italic>) appear to indicate these oxeas are proper to the sponge. Possibly, they are a remnant of ancestral radiating oxeas.</p></tp:treatment-sec></tp:taxon-treatment><tp:taxon-treatment><tp:treatment-meta><mixed-citation publication-type="journal"><person-group><name><surname>Van Soest</surname><given-names>Rob W.M.</given-names></name><name><surname>Beglinger</surname><given-names>Elly J.</given-names></name><name><surname>De Voogd</surname><given-names>Nicole J.</given-names></name></person-group><article-title>Skeletons in confusion: a review of astrophorid sponges with (dicho–)calthrops as structural megascleres (Porifera, Demospongiae, Astrophorida)</article-title><source>Zookeys</source><day>16</day><month>11</month><year>2010</year><volume>2010</volume><issue>68</issue><fpage>1</fpage><lpage>88</lpage><pub-id pub-id-type="doi">10.3897/zookeys.68.729</pub-id></mixed-citation></tp:treatment-meta><tp:nomenclature><tp:taxon-name>
                        <tp:taxon-name-part taxon-name-part-type="genus">Calthropella</tp:taxon-name-part>
                        (<tp:taxon-name-part taxon-name-part-type="subgenus">Calthropella</tp:taxon-name-part>)
                        <tp:taxon-name-part taxon-name-part-type="species">inopinata</tp:taxon-name-part>
                    </tp:taxon-name><tp:taxon-authority>Pulitzer-Finali, 1983</tp:taxon-authority><tp:nomenclature-citation-list><tp:nomenclature-citation><tp:taxon-name>Calthropella inopinata</tp:taxon-name><comment><xref ref-type="bibr" rid="B58">Pulitzer-Finali 1983</xref>: 464, figs 9–10.</comment></tp:nomenclature-citation></tp:nomenclature-citation-list></tp:nomenclature><tp:treatment-sec sec-type="Material examined"><title>Material examined.</title><p>None.</p></tp:treatment-sec><tp:treatment-sec sec-type="Holotype"><title>Holotype.</title><p>MSNG 47158, off Camogli, N Italy.</p></tp:treatment-sec><tp:treatment-sec sec-type="Description"><title>Description</title><p>(from <xref ref-type="bibr" rid="B58">Pulitzer-Finali 1983</xref>). Irregularly lobate, stony hard sponges, size up to 15×12×2 cm. Surface ‘even’, no apparent oscules. Light yellow in dry condition.</p><p>Spicules: calthrops, oxeas, strongylasters to spherasters, oxyasters.</p><p>Calthrops, extremely variable in shape, with many reductions and malformations, size variation also considerable, 34–600 µm (no thickness given).</p><p>Oxeas, with extremely elongated, flexuous points, all broken in the slide, but at least 2000 × 15 µm.</p><p>Oxyasters, without centre, with two to six microspined rays, 8–17 µm.</p><p>Strongylasters to spherasters, variable in shape, irregular with tuberculated rays or lobate, 5–22 µm.</p></tp:treatment-sec><tp:treatment-sec sec-type="Habitat"><title>Habitat.</title><p>Trawled from 60 m depth.</p></tp:treatment-sec><tp:treatment-sec sec-type="Distribution"><title>Distribution.</title><p>Known only from the type locality off the coast of Genoa, 44°N; 9°E.</p></tp:treatment-sec><tp:treatment-sec sec-type="Remarks"><title>Remarks.</title><p>This species is similar to <tp:taxon-name>Calthropella pathologica</tp:taxon-name> in most aspects. Oxeas are stated to be all broken, so chances are they are not proper or only auxiliary. Nevertheless their great length and peculiar endings are the main reason to distinguish this species as separate.</p><p>Pulitzer (l.c.) suggests that <tp:taxon-name>Calthropella geodioides</tp:taxon-name>, <tp:taxon-name>Calthropella simplex</tp:taxon-name>, <tp:taxon-name>Calthropella pathologica</tp:taxon-name> and his new species <tp:taxon-name>Calthropella inopinata</tp:taxon-name> could be all members of the same species. For us, this suggestion has merit, at least as far as a possible synonymy of <tp:taxon-name>Calthropella pathologica</tp:taxon-name> – <tp:taxon-name>Calthropella inopinata</tp:taxon-name> and <tp:taxon-name>Calthropella simplex</tp:taxon-name> – <tp:taxon-name>Calthropella geodioides</tp:taxon-name> is concerned. A further North Atlantic species, <tp:taxon-name>Calthropella (Calthropella) durissima</tp:taxon-name> differs clearly in having peculiar silicified microscleres derived from the tuberculated asters.</p></tp:treatment-sec></tp:taxon-treatment><tp:taxon-treatment><tp:treatment-meta><mixed-citation publication-type="journal"><person-group><name><surname>Van Soest</surname><given-names>Rob W.M.</given-names></name><name><surname>Beglinger</surname><given-names>Elly J.</given-names></name><name><surname>De Voogd</surname><given-names>Nicole J.</given-names></name></person-group><article-title>Skeletons in confusion: a review of astrophorid sponges with (dicho–)calthrops as structural megascleres (Porifera, Demospongiae, Astrophorida)</article-title><source>Zookeys</source><day>16</day><month>11</month><year>2010</year><volume>2010</volume><issue>68</issue><fpage>1</fpage><lpage>88</lpage><pub-id pub-id-type="doi">10.3897/zookeys.68.729</pub-id></mixed-citation></tp:treatment-meta><tp:nomenclature><tp:taxon-name>
                        <tp:taxon-name-part taxon-name-part-type="genus">Calthropella</tp:taxon-name-part>
                        (<tp:taxon-name-part taxon-name-part-type="subgenus">Calthropella</tp:taxon-name-part>)
                        <tp:taxon-name-part taxon-name-part-type="species">xavierae</tp:taxon-name-part>
                    <object-id xmlns:xlink="http://www.w3.org/1999/xlink" xlink:type="simple">urn:lsid:zoobank.org:act:CFED089B-4226-4FEA-84C2-71481A291F48</object-id>
                    </tp:taxon-name><tp:taxon-status xmlns:xlink="http://www.w3.org/1999/xlink" xlink:type="simple">sp. n.</tp:taxon-status><xref ref-type="fig" rid="F27">Figs 27A–G</xref></tp:nomenclature><tp:treatment-sec sec-type="Material examined"><title>Material examined.</title><p>Holotype ZMA Por. 11376, Indonesia, E of Komodo, 8.4867°S; 119.6167°E, depth 138 m, dredge, coll. R.W.M. Van Soest, Snellius II Exped. Stat. 095, 19 September 1984.<!--PageBreak--></p></tp:treatment-sec><tp:treatment-sec sec-type="Description"><title>Description.</title><p>Lobate mass (<xref ref-type="fig" rid="F27">Fig. 27A</xref>), size 6×5×5cm, microhispid surface, rough to the touch. Colour pinkish brown. Two oscule type openings are located on the rounded upper surface, 3–4 mm in diameter. Consistency hard.</p><p>Skeleton: a dense crust of asterose microscleres at the surface covers a dense mass of calthrops. Asters are also crowded in the choanosome. The skeleton is densely confused and there are few canals or cavities; some broken monaxone spicules were present.</p><p>Spicules: calthrops, globular tuberculate asters, oxyspherasters, oxeas?.</p><p>Calthrops (<xref ref-type="fig" rid="F27">Fig. 27B</xref>) in an extremely wide range of sizes and shapes, cladi 44–<italic>238.2</italic>–587 × 5–<italic>40.8</italic>–101 µm, cladome 62–<italic>344.3</italic>–820 µm.</p><p>Broken monaxonic spicules (oxeas?) measured up to 700 × 10 µm.</p><p>Oxyasters (<xref ref-type="fig" rid="F27">Fig. 27C</xref>), with a discrete rounded center and rays often ill developed or partly missing, range from 8 to 21, possibly in two size categories, the larger (<xref ref-type="fig" rid="F27">Fig. 27D</xref>) with fewer rays, 15–<italic>16.9</italic>–21 (8 rays) and smaller (<xref ref-type="fig" rid="F27">Fig. 27E</xref>) with more numerous rays, 8–<italic>9.7</italic>–10 µm (12–14 rays), but some overlap is present.</p><p><!--PageBreak-->Globular tuberculated spherasters (<xref ref-type="fig" rid="F27">Fig. 27C</xref>) or ‘silica balls’, appearing to be derived from the normal euasters by heavy silicification, in a wide size range, 6–27 µm, possibly in two size categories, larger (<xref ref-type="fig" rid="F27">Fig. 27F</xref>) 18–<italic>21.3</italic>–27 µm and smaller (<xref ref-type="fig" rid="F27">Fig. 27G</xref>) 6–<italic>8.3</italic>–10 µm.</p><fig id="F27" position="float" orientation="portrait"><label>Figure 27.</label><caption><p><tp:taxon-name>Calthropella (Calthropella) xavierae</tp:taxon-name> sp. n., holotype ZMA Por. 11376, from Indonesia, E of Komodo, <bold>A</bold> habit <bold>B</bold> calthrops <bold>C</bold> overview of asters <bold>D</bold> large oxyaster <bold>E</bold> small oxyaster <bold>F</bold> large tuberculated speraster <bold>G</bold> small tuberculated spheraster.</p></caption><graphic xmlns:xlink="http://www.w3.org/1999/xlink" xlink:href="ZooKeys-068-001-g027.jpg" position="float" orientation="portrait" xlink:type="simple"/></fig></tp:treatment-sec><tp:treatment-sec sec-type="Etymology"><title>Etymology.</title><p>The name of the new species acknowledges all the help we received from Joana B.R.T. Xavier during her stay in Amsterdam, and the generous donation of several sponge fragments important for this study.</p></tp:treatment-sec><tp:treatment-sec sec-type="Habitat"><title>Habitat.</title><p>Dredged from hard bottom at 138 m.</p></tp:treatment-sec><tp:treatment-sec sec-type="Distribution"><title>Distribution.</title><p>Known only from the type locality, E of the island of Komodo, Nusa Tengara (southern island chain bordering the Banda Sea).</p></tp:treatment-sec><tp:treatment-sec sec-type="Remarks"><title>Remarks.</title><p>This is a clear <tp:taxon-name>Calthropella (Calthropella)</tp:taxon-name> resembling the type species <tp:taxon-name>Calthropella (Calthropella) simplex</tp:taxon-name> in all but the finer details of spicule sizes and shapes. The habitus is more elaborately globular and has pinkish brown colour (in alcohol) in contrast to more flattened pale yellow–grey <tp:taxon-name>Calthropella (Calthropella) simplex</tp:taxon-name>; there appear to be two distinct size categories of oxyspherasters in the new species.</p><p>No matching descriptions are found in the Indo–West Pacific region, but <xref ref-type="bibr" rid="B84">Topsent (1897)</xref> reported the occurrence of <tp:taxon-name>Calthropella geodioides</tp:taxon-name> var. from Ambon Bay, Indonesia (see also below based on a redescription in <xref ref-type="bibr" rid="B25">Desqueyroux-Faúndez 1981</xref>) which shows a few similarities. It differs from our new species at least by the possession of dichocalthrops, apparently proper oxeas and white colour.</p></tp:treatment-sec></tp:taxon-treatment><tp:taxon-treatment><tp:treatment-meta><mixed-citation publication-type="journal"><person-group><name><surname>Van Soest</surname><given-names>Rob W.M.</given-names></name><name><surname>Beglinger</surname><given-names>Elly J.</given-names></name><name><surname>De Voogd</surname><given-names>Nicole J.</given-names></name></person-group><article-title>Skeletons in confusion: a review of astrophorid sponges with (dicho–)calthrops as structural megascleres (Porifera, Demospongiae, Astrophorida)</article-title><source>Zookeys</source><day>16</day><month>11</month><year>2010</year><volume>2010</volume><issue>68</issue><fpage>1</fpage><lpage>88</lpage><pub-id pub-id-type="doi">10.3897/zookeys.68.729</pub-id></mixed-citation></tp:treatment-meta><tp:nomenclature><tp:taxon-name>
                        <tp:taxon-name-part taxon-name-part-type="genus">Calthropella</tp:taxon-name-part>
                        (<tp:taxon-name-part taxon-name-part-type="subgenus">Calthropella</tp:taxon-name-part>)
                        <tp:taxon-name-part taxon-name-part-type="genus">geodioides</tp:taxon-name-part>
                    </tp:taxon-name><tp:taxon-authority>var. Ambon</tp:taxon-authority><tp:nomenclature-citation-list><tp:nomenclature-citation><tp:taxon-name>Calthropella geodioides</tp:taxon-name><comment> var. <xref ref-type="bibr" rid="B84">Topsent 1897</xref>: 438.</comment></tp:nomenclature-citation><tp:nomenclature-citation><tp:taxon-name>Calthropella geodioides</tp:taxon-name><comment>; <xref ref-type="bibr" rid="B25">Desqueyroux-Faúndez 1981</xref>: 730, Figs 13–15, 106.</comment></tp:nomenclature-citation></tp:nomenclature-citation-list></tp:nomenclature><tp:treatment-sec sec-type="Material examined"><title>Material examined.</title><p>None. According to <xref ref-type="bibr" rid="B25">Desqueyroux-Faúndez (1981)</xref> there are several specimens in MHNG (nr. C12/12).</p></tp:treatment-sec><tp:treatment-sec sec-type="Description"><title>Description</title><p>(from <xref ref-type="bibr" rid="B84">Topsent 1897</xref> and <xref ref-type="bibr" rid="B25">Desqueyroux-Faúndez 1981</xref>). This is described as a small white sponge, similar to the North Atlantic <tp:taxon-name>Calthropella geodioides</tp:taxon-name>, but differing by possessing calthrops with a fifth cladus, and by rare microscleres. Calthrops are much smaller than in the North Atlantic material, with cladi length 180–210 µm, whereas the dichocalthrops are much larger than those of <tp:taxon-name>Calthropella geodioides</tp:taxon-name> proper, being of similar size as the calthrops. There are thick-centred tuberculated asters with truncated rays, 10–12 µm. Further megascleres are oxeas of 750 × 20 µm (not pictured by Desqueyroux-Faúndez).</p></tp:treatment-sec><tp:treatment-sec sec-type="Habitat"><title>Habitat.</title><p>Shallow reefs.</p></tp:treatment-sec><tp:treatment-sec sec-type="Distribution"><title>Distribution.</title><p>Ambon Bay, Indonesia.</p></tp:treatment-sec><tp:treatment-sec sec-type="Remarks"><title>Remarks.</title><p>It is likely that the Ambon material belongs to an undescribed species, as the length of the cladi of the calthrops and the diameter of the tuberculated asters are much smaller than in the type of <tp:taxon-name>Calthropella geodioides</tp:taxon-name>, and ‘normal’ oxyasters are apparently not present. In addition, the localities and habitats are widely separated (deep sea off Portugal vs. Ambon Bay).<!--PageBreak--></p></tp:treatment-sec></tp:taxon-treatment></tp:taxon-treatment><tp:taxon-treatment><tp:treatment-meta><mixed-citation publication-type="journal"><person-group><name><surname>Van Soest</surname><given-names>Rob W.M.</given-names></name><name><surname>Beglinger</surname><given-names>Elly J.</given-names></name><name><surname>De Voogd</surname><given-names>Nicole J.</given-names></name></person-group><article-title>Skeletons in confusion: a review of astrophorid sponges with (dicho–)calthrops as structural megascleres (Porifera, Demospongiae, Astrophorida)</article-title><source>Zookeys</source><day>16</day><month>11</month><year>2010</year><volume>2010</volume><issue>68</issue><fpage>1</fpage><lpage>88</lpage><pub-id pub-id-type="doi">10.3897/zookeys.68.729</pub-id></mixed-citation></tp:treatment-meta><tp:nomenclature><label>Subgenus</label><tp:taxon-name>
                        <tp:taxon-name-part taxon-name-part-type="subgenus">Pachataxa</tp:taxon-name-part>
                    </tp:taxon-name><tp:taxon-authority>de Laubenfels, 1936</tp:taxon-authority><tp:nomenclature-citation-list><tp:nomenclature-citation><tp:taxon-name>Pachataxa</tp:taxon-name><comment><xref ref-type="bibr" rid="B41">de Laubenfels 1936</xref>: 179.</comment></tp:nomenclature-citation></tp:nomenclature-citation-list></tp:nomenclature><tp:treatment-sec sec-type="Definition"><title>Definition:</title><p><tp:taxon-name>Calthropella</tp:taxon-name> with ataxasters.</p></tp:treatment-sec><tp:treatment-sec sec-type="Type species"><title>Type species:</title><p><tp:taxon-name>Pachastrella lithistina</tp:taxon-name> Schmidt, 1880 (by original designation).</p></tp:treatment-sec><tp:treatment-sec sec-type="Key to the species of Pachataxa"><title>Key to the species of <tp:taxon-name>Pachataxa</tp:taxon-name>.</title><table-wrap content-type="key" position="anchor" orientation="portrait"><table><tbody><tr><td rowspan="1" colspan="1">1</td><td rowspan="1" colspan="1">Oxyasters up to 24 µm, ataxasters predominantly pear-shaped</td><td rowspan="1" colspan="1"><tp:taxon-name>Calthropella (Pachataxa) pyrifera</tp:taxon-name> sp. n.</td></tr><tr><td rowspan="1" colspan="1">–</td><td rowspan="1" colspan="1">Oxyasters less than 12 µm, ataxasters irregularly branched</td><td rowspan="1" colspan="1">2</td></tr><tr><td rowspan="1" colspan="1">2</td><td rowspan="1" colspan="1">Ataxasters up to 48 × 34 µm, sponge plate-shaped</td><td rowspan="1" colspan="1"><tp:taxon-name>Calthropella (Pachataxa) lithistina</tp:taxon-name></td></tr><tr><td rowspan="1" colspan="1">–</td><td rowspan="1" colspan="1">Ataxasters up to 42 × 16 µm, sponge lobate</td><td rowspan="1" colspan="1"><tp:taxon-name>Calthropella (Pachataxa) enigmatica</tp:taxon-name></td></tr></tbody></table></table-wrap></tp:treatment-sec><tp:taxon-treatment><tp:treatment-meta><mixed-citation publication-type="journal"><person-group><name><surname>Van Soest</surname><given-names>Rob W.M.</given-names></name><name><surname>Beglinger</surname><given-names>Elly J.</given-names></name><name><surname>De Voogd</surname><given-names>Nicole J.</given-names></name></person-group><article-title>Skeletons in confusion: a review of astrophorid sponges with (dicho–)calthrops as structural megascleres (Porifera, Demospongiae, Astrophorida)</article-title><source>Zookeys</source><day>16</day><month>11</month><year>2010</year><volume>2010</volume><issue>68</issue><fpage>1</fpage><lpage>88</lpage><pub-id pub-id-type="doi">10.3897/zookeys.68.729</pub-id></mixed-citation></tp:treatment-meta><tp:nomenclature><tp:taxon-name>
                        <tp:taxon-name-part taxon-name-part-type="genus">Calthropella</tp:taxon-name-part>
                        (<tp:taxon-name-part taxon-name-part-type="subgenus">Pachataxa</tp:taxon-name-part>)
                        <tp:taxon-name-part taxon-name-part-type="species">lithistina</tp:taxon-name-part>
                    </tp:taxon-name><tp:taxon-authority>(Schmidt, 1880)</tp:taxon-authority><xref ref-type="fig" rid="F28">Figs 28A–D</xref><xref ref-type="fig" rid="F29">29A–E</xref><tp:nomenclature-citation-list><tp:nomenclature-citation><tp:taxon-name>Pachastrella lithistina</tp:taxon-name><comment><xref ref-type="bibr" rid="B69">Schmidt 1880</xref>: 68, pl. 9 fig. 3; <xref ref-type="bibr" rid="B87">Topsent 1923</xref>: 6, fig. 1.</comment></tp:nomenclature-citation><tp:nomenclature-citation><tp:taxon-name>Pachataxa lithistina</tp:taxon-name><comment>; <xref ref-type="bibr" rid="B41">de Laubenfels 1936</xref>: 179; <xref ref-type="bibr" rid="B95">Van Soest and Hooper 2002</xref>: 133, fig. 2E.</comment></tp:nomenclature-citation></tp:nomenclature-citation-list></tp:nomenclature><tp:treatment-sec sec-type="Material examined"><title>Material examined.</title><p>Holotype MCZ 6384, Blake Exped. 1878–79, Grenada, 160 m. Further type material: schizoholotype fragment MZUS P0095 (not examined) and two type slides in ZMB, nr. 6870 (not examined).</p></tp:treatment-sec><tp:treatment-sec sec-type="Description"><title>Description.</title><p>Thick plate (<xref ref-type="fig" rid="F28">Fig. 28</xref>), size 9×6 cm, thickness 2 cm. Surface different on both sides, oscular side (<xref ref-type="fig" rid="F28">Fig. 28B</xref>) with irregularly scattered oscules of 1–2 mm diameter each elevated on small hillocks; the poral side (<xref ref-type="fig" rid="F28">Fig. 28C</xref>) with numerous small openings irregularly arranged in groups separated by areas without such openings. Edges of the plate smooth, without pores or oscules. Colour of the dried specimen pale yellow with a pinkish brown tinge. Consistency hard, slightly crumbly (dry condition). In cross section (<xref ref-type="fig" rid="F28">Fig. 28D</xref>), there is a dense interior yellow-white mass, riddled with thin canals; at the periphery there are subdermal spaces underneath a 1 mm thick crust.</p><p>Skeleton: a confused mass of calthrops with at the periphery a dense mass of ataxasters, which are also strewn in the interior.</p><p>Spicules: calthrops, spheroxyasters, ataxasters.</p><p>Calthrops (<xref ref-type="fig" rid="F29">Fig. 29A–B</xref>), highly variable in size, cladi conical and straight, occasionally the fourth cladus is lacking or underdeveloped, rarely one of the cladi is longer, 78–<italic>315.5</italic>–705 × 14–<italic>46.1</italic>–94 µm, cladome 144–<italic>460.2</italic>–990 µm.</p><p>Spheroxyasters (<xref ref-type="fig" rid="F29">Fig. 29C</xref>), with thick center and smooth conical rays of unequal length, some appear undeveloped, many are broken; diameter (including the rays) 7–<italic>9.7</italic>–12 µm.</p><p>Ataxasters, of many different shapes and sizes (<xref ref-type="fig" rid="F29">Fig. 29D–E</xref>) from simple elongate-ovate rhabds to complicated forms looking as if two or more rhabds are fused, surface <!--PageBreak-->uniformly microspined; size (length of longest axis × length of shortest axis) 9–<italic>28.7</italic>–48 × 4–<italic>18.1</italic>–34 µm.</p><fig id="F28" position="float" orientation="portrait"><label>Figure 28.</label><caption><p><tp:taxon-name>Calthropella (Pachataxa) lithistina</tp:taxon-name>, holotype MCZ 6384, from Grenada, <bold>A</bold> overview of type <bold>B</bold> detail of oscular surface <bold>C</bold> detail of poral surface <bold>D</bold> cross section of choanosome.</p></caption><graphic xmlns:xlink="http://www.w3.org/1999/xlink" xlink:href="ZooKeys-068-001-g028.jpg" position="float" orientation="portrait" xlink:type="simple"/></fig><fig id="F29" position="float" orientation="portrait"><label>Figure 29.</label><caption><p><tp:taxon-name>Calthropella (Pachataxa) lithistina</tp:taxon-name>, holotype MCZ 6384, <bold>A</bold> overview of calthrops <bold>B</bold> detail of calthrops <bold>C</bold> oxyasters <bold>D</bold> overview of ataxasters <bold>E</bold> various ataxasters</p></caption><graphic xmlns:xlink="http://www.w3.org/1999/xlink" xlink:href="ZooKeys-068-001-g029.jpg" position="float" orientation="portrait" xlink:type="simple"/></fig></tp:treatment-sec><tp:treatment-sec sec-type="Habitat"><title>Habitat.</title><p>Deep water, 160 m.</p></tp:treatment-sec><tp:treatment-sec sec-type="Distribution"><title>Distribution.</title><p>Only known from the type locality, off Grenada.</p></tp:treatment-sec><tp:treatment-sec sec-type="Remarks"><title>Remarks.</title><p>The type material was assigned by <xref ref-type="bibr" rid="B95">Van Soest and Hooper (2002)</xref> to a lectotype in the Strasbourg Museum and a paralectotype in the Museum of Comparative Zoology, Cambridge, USA, but it is virtually certain that both are fragments of a single specimen. Thus, both the alleged lectotype and paralectotype are now assigned to the same holotype as schizoholotypes. <tp:taxon-name>Calthropella (Pachataxa) lithistina</tp:taxon-name> differs from both other <tp:taxon-name>Pachataxa</tp:taxon-name> species in the shape (large plate with different oscular and poral surfaces) and in the large variations in ataxaster shapes and sizes.</p></tp:treatment-sec></tp:taxon-treatment><tp:taxon-treatment><tp:treatment-meta><mixed-citation publication-type="journal"><person-group><name><surname>Van Soest</surname><given-names>Rob W.M.</given-names></name><name><surname>Beglinger</surname><given-names>Elly J.</given-names></name><name><surname>De Voogd</surname><given-names>Nicole J.</given-names></name></person-group><article-title>Skeletons in confusion: a review of astrophorid sponges with (dicho–)calthrops as structural megascleres (Porifera, Demospongiae, Astrophorida)</article-title><source>Zookeys</source><day>16</day><month>11</month><year>2010</year><volume>2010</volume><issue>68</issue><fpage>1</fpage><lpage>88</lpage><pub-id pub-id-type="doi">10.3897/zookeys.68.729</pub-id></mixed-citation></tp:treatment-meta><tp:nomenclature><tp:taxon-name>
                        <tp:taxon-name-part taxon-name-part-type="genus">Calthropella</tp:taxon-name-part>
                        (<tp:taxon-name-part taxon-name-part-type="subgenus">Pachataxa</tp:taxon-name-part>)
                        <tp:taxon-name-part taxon-name-part-type="species">enigmatica</tp:taxon-name-part>
                    </tp:taxon-name><tp:taxon-authority>Lévi &amp; Lévi, 1983</tp:taxon-authority><xref ref-type="fig" rid="F30">Figs 30A–F</xref><tp:nomenclature-citation-list><tp:nomenclature-citation><tp:taxon-name>Pachataxa enigmatica</tp:taxon-name><comment><xref ref-type="bibr" rid="B49">Lévi and Lévi 1983</xref>: 151, fig. 29.</comment></tp:nomenclature-citation></tp:nomenclature-citation-list></tp:nomenclature><tp:treatment-sec sec-type="Material examined"><title>Material examined.</title><p>Holotype MNHN DCL 2805; paratypes DCL 2895 (4 small sponges), both from New Caledonia, 22.8°S; 167.15°E, depth 355–360 m.<!--PageBreak--></p></tp:treatment-sec><tp:treatment-sec sec-type="Description"><title>Description.</title><p>Massive with rounded flattened lobate outgrowths (<xref ref-type="fig" rid="F30">Fig. 30A</xref>). Size of holotype 3.5×3.5×1.2 cm, paratypes slightly smaller to about 1 cm3. Brownish beige in alcohol. Small slightly raised oscules of less than 1 mm diameter are scattered in vague groups on the upper surface. Consistency firm to hard, crumbly.</p><p>Skeleton: confused, with a crust of microscleres carried by the triaene megascleres. A few broken oxea-like spicules were present in the slides made from the largest paratype.</p><p>Spicules (<xref ref-type="fig" rid="F30">Fig. 30B</xref>): Calthrops, spheroxyasters, ataxasters.</p><p>Calthrops (<xref ref-type="fig" rid="F30">Fig. 30B–C</xref>), occasionally with five-claded mesotriaene-like forms (called ‘centrotriaenes’ by Lévi and Lévi), cladi 70–<italic>215.4</italic>–450 × 13–<italic>30.6</italic>–54 µm, cladomes 120–<italic>311</italic>–510 µm.</p><p>Spheroxyasters (<xref ref-type="fig" rid="F30">Figs 30D–E</xref>), called ‘chiasters’ by Lévi and Lévi, but they do not have blunt rays), small, 4–<italic>8.7</italic>–12 µm diameter (but not as small as 4–5 µm as Lévi and Lévi stated).</p><p><!--PageBreak-->Ataxasters (<xref ref-type="fig" rid="F30">Fig. 30F</xref>) are microspined, basically ovoid microrhabds, with many forms branched or irregular (shapes may be termed centrotylote rhabds, rods with side branch(es), round balls, cross-shaped, or rarely polyangular/aster-like), size ranging from 9 × 4 to 42 × 16 µm.</p><fig id="F30" position="float" orientation="portrait"><label>Figure 30.</label><caption><p><tp:taxon-name>Calthropella (Pachataxa) enigmatica</tp:taxon-name>, paratype MNHN DCL 2895 from New Caledonia, <bold>A</bold> habit (photo P. Cárdenas, scale bar 1 cm) <bold>B</bold> overview of spicules <bold>C</bold> calthrops <bold>D</bold> larger oxyaster <bold>E</bold> smaller oxyaster <bold>F</bold> various ataxasters.</p></caption><graphic xmlns:xlink="http://www.w3.org/1999/xlink" xlink:href="ZooKeys-068-001-g030.jpg" position="float" orientation="portrait" xlink:type="simple"/></fig></tp:treatment-sec><tp:treatment-sec sec-type="Habitat"><title>Habitat.</title><p>Deep water, 355 m.</p></tp:treatment-sec><tp:treatment-sec sec-type="Distribution"><title>Distribution.</title><p>Known only from off New Caledonia.</p></tp:treatment-sec><tp:treatment-sec sec-type="Remarks"><title>Remarks.</title><p>The New Caledonian species differs from the Caribbean <tp:taxon-name>Calthropella (Pachataxa) lithistina</tp:taxon-name> in overall spicule size and particularly in the small size of the oxyasters; that species is much larger and has a plate-shape. <tp:taxon-name>Calthropella (Pachataxa) pyrifera</tp:taxon-name> sp. n. (see below) differs likewise in having larger oxyasters up to 24 µm diameter and asymmetrical pear-shaped ataxasters.<!--PageBreak--></p></tp:treatment-sec></tp:taxon-treatment><tp:taxon-treatment><tp:treatment-meta><mixed-citation publication-type="journal"><person-group><name><surname>Van Soest</surname><given-names>Rob W.M.</given-names></name><name><surname>Beglinger</surname><given-names>Elly J.</given-names></name><name><surname>De Voogd</surname><given-names>Nicole J.</given-names></name></person-group><article-title>Skeletons in confusion: a review of astrophorid sponges with (dicho–)calthrops as structural megascleres (Porifera, Demospongiae, Astrophorida)</article-title><source>Zookeys</source><day>16</day><month>11</month><year>2010</year><volume>2010</volume><issue>68</issue><fpage>1</fpage><lpage>88</lpage><pub-id pub-id-type="doi">10.3897/zookeys.68.729</pub-id></mixed-citation></tp:treatment-meta><tp:nomenclature><tp:taxon-name>
                        <tp:taxon-name-part taxon-name-part-type="genus">Calthropella</tp:taxon-name-part>
                        (<tp:taxon-name-part taxon-name-part-type="subgenus">Pachataxa</tp:taxon-name-part>)
                        <tp:taxon-name-part taxon-name-part-type="species">pyrifera</tp:taxon-name-part>
                    <object-id xmlns:xlink="http://www.w3.org/1999/xlink" xlink:type="simple">urn:lsid:zoobank.org:act:F2A5D208-1076-45F4-95EE-EA57D4C2C028</object-id>
                    </tp:taxon-name><tp:taxon-status xmlns:xlink="http://www.w3.org/1999/xlink" xlink:type="simple">sp. n.</tp:taxon-status><xref ref-type="fig" rid="F31">Figs 31A–E</xref></tp:nomenclature><tp:treatment-sec sec-type="Material examined"><title>Material examined.</title><p>Holotype HBOI nr. 12–XI–86–1–14, with fragment (schizoholotype) ZMA Por. 07726, Ecuador, Galapagos Archipelago, NE coast of Santa Cruz, Rocas Gordon, 0.546°S; 90.116°W, depth 506 m, coll. K. Rinehart, Johnson SeaLink submersible, 12 November 1996, don. S.A. Pomponi &amp; M.C. Diaz.</p></tp:treatment-sec><tp:treatment-sec sec-type="Description"><title>Description.</title><p>Type material available to us has a flattened (<xref ref-type="fig" rid="F31">Fig. 31A left</xref>), rounded shape, size 1×1×0.2 cm. It is a fragment of a larger holotype specimen (3.5×3×2.5 cm) that is massively rounded and may have a large central oscule (<xref ref-type="fig" rid="F31">Fig. 31A right</xref>). Colour very pale green or dirty white.</p><p><!--PageBreak-->Skeleton: an irregular mass of large triaenes covered at the periphery by a thick layer of ataxasters / microrhabds, which are also strewn in the interior. Loose oxeas of widely different sizes present in moderate quantities, considered foreign.</p><p>Spicules: calthrops, spheroxyasters, ataxasters.</p><p>Calthrops (<xref ref-type="fig" rid="F31">Fig. 31B</xref>) variable in size and thickness, mostly with straight cladi, often one cladus slightly shorter, occasionally curved at the ends; cladi 133–<italic>412.3</italic>–708 × 15–<italic>37.4</italic>–71 µm, cladome 233–<italic>626.8</italic>–1180 µm.</p><p>Spheroxyasters (<xref ref-type="fig" rid="F31">Fig. 31C</xref>), thick-centred with smooth conical rays, many of which appear underdeveloped causing an irregular aspect; extreme cases are the medusa-like forms such as pictured at lower right in <xref ref-type="fig" rid="F31">Fig 31C</xref>, showing a deformed aster with rays present only at one side; diameter (including rays) 15–<italic>18.1</italic>–24 µm (centre approx. 10 µm diameter).</p><p>Ataxasters (<xref ref-type="fig" rid="F31">Figs 31D–E</xref>), typically pyriform (pointed one-sidely), occasionally ovate or rounded, microspined all over, but spines tend to be grouped; no branching shapes were found, making the term ‘ataxaster’ inappropriate for these spicules, but their homology to the ataxasters of <tp:taxon-name>Pachataxa lithistina</tp:taxon-name> is nevertheless obvious; size 7–<italic>20.5</italic>–31 µm, measured along the longest axis.</p><fig id="F31" position="float" orientation="portrait"><label>Figure 31.</label><caption><p><tp:taxon-name>Calthropella (Pachataxa) pyrifera</tp:taxon-name> sp. n., from Ecuador, Galapagos Archipelago, NE coast of Santa Cruz, <bold>A</bold> habit, left of the schizoholotype ZMA Por. 07726, right of the holotype HBOI nr. 12–XI–86–1–14 (scale bar 1 cm) <bold>B</bold> calthrops <bold>C</bold> various oxyasters <bold>D</bold> group of ataxasters <bold>E</bold> various ataxasters.</p></caption><graphic xmlns:xlink="http://www.w3.org/1999/xlink" xlink:href="ZooKeys-068-001-g031.jpg" position="float" orientation="portrait" xlink:type="simple"/></fig></tp:treatment-sec><tp:treatment-sec sec-type="Etymology"><title>Etymology.</title><p>From the Greek pyros = pear and fero= carry or bear, referring to the possession of the pear-shaped microscleres.</p></tp:treatment-sec><tp:treatment-sec sec-type="Habitat"><title>Habitat.</title><p>Deep water, 506 m.</p></tp:treatment-sec><tp:treatment-sec sec-type="Distribution"><title>Distribution.</title><p>NE of Santa Cruz Island, Galapagos, East Pacific.</p></tp:treatment-sec><tp:treatment-sec sec-type="Remarks"><title>Remarks.</title><p>The species is assigned to <tp:taxon-name>Calthropella (Pachataxa)</tp:taxon-name> on the basis of its spiculation. Size and shape of the calthrops is similar to <tp:taxon-name>Calthropella (Pachataxa) lithistina</tp:taxon-name>, but these differ clearly in the diameter of the spheroxyasters (those of <tp:taxon-name>Calthropella (Pachataxa) pyrifera</tp:taxon-name> sp. n. are twice as large and these are also twice as large as those of <tp:taxon-name>Pachataxa enigmatica</tp:taxon-name>, see above). Especially the shape of the ataxasters renders this species distinct from the other two <tp:taxon-name>Calthropella (Pachataxa)</tp:taxon-name>.</p></tp:treatment-sec></tp:taxon-treatment></tp:taxon-treatment><tp:taxon-treatment><tp:treatment-meta><mixed-citation publication-type="journal"><person-group><name><surname>Van Soest</surname><given-names>Rob W.M.</given-names></name><name><surname>Beglinger</surname><given-names>Elly J.</given-names></name><name><surname>De Voogd</surname><given-names>Nicole J.</given-names></name></person-group><article-title>Skeletons in confusion: a review of astrophorid sponges with (dicho–)calthrops as structural megascleres (Porifera, Demospongiae, Astrophorida)</article-title><source>Zookeys</source><day>16</day><month>11</month><year>2010</year><volume>2010</volume><issue>68</issue><fpage>1</fpage><lpage>88</lpage><pub-id pub-id-type="doi">10.3897/zookeys.68.729</pub-id></mixed-citation></tp:treatment-meta><tp:nomenclature><label>Subgenus</label><tp:taxon-name>
                        <tp:taxon-name-part taxon-name-part-type="subgenus">Corticellopsis</tp:taxon-name-part>
                    </tp:taxon-name><tp:taxon-authority>Bergquist, 1968</tp:taxon-authority><tp:nomenclature-citation-list><tp:nomenclature-citation><tp:taxon-name>Corticella</tp:taxon-name><comment><xref ref-type="bibr" rid="B71">Sollas 1888</xref>: 281 (preoccupied by <tp:taxon-name>Corticella</tp:taxon-name><xref ref-type="bibr" rid="B29">Ehrenberg 1872</xref>, Protoctista).</comment></tp:nomenclature-citation></tp:nomenclature-citation-list></tp:nomenclature><tp:treatment-sec sec-type="Definition"><title>Definition:</title><p><tp:taxon-name>Calthropella</tp:taxon-name> with ‘normal’ euasters (oxyasters and/or strongylasters).</p></tp:treatment-sec><tp:treatment-sec sec-type="Type species"><title>Type species:</title><p><tp:taxon-name>Corticium stelligerum</tp:taxon-name> Schmidt, 1868 (by subsequent designation herein).</p></tp:treatment-sec><tp:treatment-sec sec-type="Key to the species of Corticellopsis"><title>Key to the species of <tp:taxon-name>Corticellopsis</tp:taxon-name>.</title><table-wrap content-type="key" position="anchor" orientation="portrait"><table><tbody><tr><td rowspan="1" colspan="1">1</td><td rowspan="1" colspan="1">Calthrops cladi small and thin, less than 195 × 10 µm</td><td rowspan="1" colspan="1"><tp:taxon-name>Calthropella (Corticellopsis)</tp:taxon-name> spec. Seychelles</td></tr><tr><td rowspan="1" colspan="1">–</td><td rowspan="1" colspan="1">Larger and thicker calthrops</td><td rowspan="1" colspan="1">2</td></tr><tr><td rowspan="1" colspan="1">2</td><td rowspan="1" colspan="1">Oxyasters up to 70 µm diameter</td><td rowspan="1" colspan="1"><tp:taxon-name>Calthropella (Corticellopsis) novaezealandiae</tp:taxon-name></td></tr><tr><td rowspan="1" colspan="1">–</td><td rowspan="1" colspan="1">Oxyasters only up to 50 µm diameter</td><td rowspan="1" colspan="1">3</td></tr><tr><td rowspan="1" colspan="1">3</td><td rowspan="1" colspan="1">Auxiliary oxea megascleres present</td><td rowspan="1" colspan="1"><tp:taxon-name>Calthropella (Corticellopsis) recondita</tp:taxon-name></td></tr><tr><td rowspan="1" colspan="1">–</td><td rowspan="1" colspan="1">No oxeas</td><td rowspan="1" colspan="1"><tp:taxon-name>Calthropella (Corticellopsis) stelligera</tp:taxon-name></td></tr></tbody><!--PageBreak--></table></table-wrap></tp:treatment-sec><tp:taxon-treatment><tp:treatment-meta><mixed-citation publication-type="journal"><person-group><name><surname>Van Soest</surname><given-names>Rob W.M.</given-names></name><name><surname>Beglinger</surname><given-names>Elly J.</given-names></name><name><surname>De Voogd</surname><given-names>Nicole J.</given-names></name></person-group><article-title>Skeletons in confusion: a review of astrophorid sponges with (dicho–)calthrops as structural megascleres (Porifera, Demospongiae, Astrophorida)</article-title><source>Zookeys</source><day>16</day><month>11</month><year>2010</year><volume>2010</volume><issue>68</issue><fpage>1</fpage><lpage>88</lpage><pub-id pub-id-type="doi">10.3897/zookeys.68.729</pub-id></mixed-citation></tp:treatment-meta><tp:nomenclature><tp:taxon-name>
                        <tp:taxon-name-part taxon-name-part-type="genus">Calthropella</tp:taxon-name-part>
                        (<tp:taxon-name-part taxon-name-part-type="subgenus">Corticellopsis</tp:taxon-name-part>)
                        <tp:taxon-name-part taxon-name-part-type="species">stelligera</tp:taxon-name-part>
                    </tp:taxon-name><tp:taxon-authority>(Schmidt, 1868)</tp:taxon-authority><xref ref-type="fig" rid="F32">Figs 32A–C</xref><tp:nomenclature-citation-list><tp:nomenclature-citation><tp:taxon-name>Corticium stelligerum</tp:taxon-name><comment><xref ref-type="bibr" rid="B67">Schmidt 1868</xref>: 25, pl. III fig. 6; <xref ref-type="bibr" rid="B26">Desqueyroux-Faúndez and Stone 1992</xref>: 10, pl. I figs 4–6.</comment></tp:nomenclature-citation><tp:nomenclature-citation><tp:taxon-name>Corticella stelligera</tp:taxon-name><comment>; <xref ref-type="bibr" rid="B71">Sollas 1888</xref>: 281; <xref ref-type="bibr" rid="B45">Lendenfeld 1894</xref>: 18, pl. II fig. 11, pl. III fig. 49; <xref ref-type="bibr" rid="B83">Topsent 1895</xref>: 339, pl. XXII fig. 1.</comment></tp:nomenclature-citation><tp:nomenclature-citation><tp:taxon-name>Corticellopsis stelligera</tp:taxon-name><comment>; <xref ref-type="bibr" rid="B5">Bergquist 1968</xref>: 62.</comment></tp:nomenclature-citation><tp:nomenclature-citation><tp:taxon-name>Calthropella stelligera</tp:taxon-name><comment>; <xref ref-type="bibr" rid="B23">Cruz and Bacallado 1982</xref>: 81; <xref ref-type="bibr" rid="B22">Cruz 2002</xref>: 89; <xref ref-type="bibr" rid="B96">Voultsiadou and Vafidis 2004</xref>: 593.</comment></tp:nomenclature-citation></tp:nomenclature-citation-list></tp:nomenclature><tp:treatment-sec sec-type="Material examined"><title>Material examined.</title><p>Type fragment of LMJG 15352 from Sebenico, Northern Adriatic (slide in ZMA). There are further fragments, not examined, BMNH 1867.7.26.14, 45, 104, BMNH 1910.1.1.863, MZUS P0005, and slides BMNH 1868.3.2.5 and ZMB 6563).</p></tp:treatment-sec><tp:treatment-sec sec-type="Description"><title>Description.</title><p>From <xref ref-type="bibr" rid="B67">Schmidt (1868)</xref> and <xref ref-type="bibr" rid="B83">Topsent (1895)</xref>, based on a fragment presented to the British Museum (Natural History), BMNH 1910.1.1.863. Encrusting on corals and bridging crevices between coral branches, thickness about 5 mm. Colour white (in dry condition), yellowish inside. <xref ref-type="bibr" rid="B26">Desqueyroux-Faúndez and Stone (1992)</xref> picture the Schmidt specimen of which a fragment was studied from Sebenico as a massively encrusting sponge of 4×4 cm, encrusted and riddled with shells. According to <xref ref-type="bibr" rid="B71">Sollas (1888)</xref> it has a thickness of 5 mm. <xref ref-type="bibr" rid="B22">Cruz (2002)</xref> reports pale yellow or greyish live colour. The World Porifera Database (<xref ref-type="bibr" rid="B94">van Soest et al. 2008</xref>) has an in situ picture made by Dr B. Picton from a locality just off the coast of Marseille showing a pale yellow colour. No apparent oscules.</p><p>Skeleton: densely spiculous at the surface, organic with few spicules in the interior. No definite skeletal structure.</p><p>Spicules: calthrops, euasters.</p><p>Calthrops (<xref ref-type="fig" rid="F32">Fig. 32B</xref>) or short-shafted triaenes (<xref ref-type="fig" rid="F32">Fig. 32A</xref>), variable in size, cladi 142–<italic>288.2</italic>–356 × 16–<italic>25.6</italic>–33 µm (cladomes 212–<italic>436.0</italic>–570 µm), Topsent gives cladus lengths 130–400 × 12–30 µm.</p><p>Microscleres euasters in two categories (although the LMJG fragment available to us only contained a single one: strongylasters 16–<italic>20.2</italic>–22 µm in diameter (<xref ref-type="fig" rid="F32">Fig. 32C</xref>) with microspined rays in the studied fragment). <xref ref-type="bibr" rid="B67">Schmidt (1868)</xref> gives 20 µm as size of the strongylasters, whereas the oxyasters were measured by him as 50 µm. Topsent gives only ray lengths, 30 µm for the oxyasters (which could conform to 50 µm in overall diameter), and 4–7 µm for the ‘chiasters’ (which seems a bit too short for an overall 20 µm diameter mentioned by Schmidt). Presumably the various type specimens have considerable size variation in the asters.</p><fig id="F32" position="float" orientation="portrait"><label>Figure 32.</label><caption><p><tp:taxon-name>Calthropella (Corticellopsis) stelligera</tp:taxon-name>, one of the types, LMJG 15352 from Sebenico, Northern Adriatic, <bold>A</bold> overview of megascleres <bold>B</bold> calthrops <bold>C</bold> cortical strongylasters (oxyasters were not present in the studied fragment).</p></caption><graphic xmlns:xlink="http://www.w3.org/1999/xlink" xlink:href="ZooKeys-068-001-g032.jpg" position="float" orientation="portrait" xlink:type="simple"/></fig></tp:treatment-sec><tp:treatment-sec sec-type="Habitat"><title>Habitat.</title><p>Fairly shallow water, from intertidal caves to 20 m.</p></tp:treatment-sec><tp:treatment-sec sec-type="Distribution"><title>Distribution.</title><p>Adriatic; Marseille; Canary Islands; NW Aegean Sea, 39°N; 25°E (Algeria is given by previous authors, but this is probably based on a misunderstanding of Schmidt’s text).</p></tp:treatment-sec><tp:treatment-sec sec-type="Remarks"><title>Remarks.</title><p>The species is the type of the preoccupied genus <tp:taxon-name>Corticella</tp:taxon-name> Sollas (1888) replaced by <tp:taxon-name>Corticellopsis</tp:taxon-name> Bergquist, 1968 (see <xref ref-type="bibr" rid="B95">Van Soest and Hooper 2002</xref> for details). It is apparently quite rare as there are only a few records from the Mediterranean (Northern Adriatic, Greece, and unconfirmed from Marseille). Schmidt (l.c.) mentions Algeria in his text, but very probably refers to another <tp:taxon-name>Corticium</tp:taxon-name> species (either <tp:taxon-name>Calthropella candelabrum</tp:taxon-name> or <tp:taxon-name>Calthropella plicatum</tp:taxon-name> = <tp:taxon-name>Dercitus plicatus</tp:taxon-name>). The species has been reported recently from the Canary Islands (<xref ref-type="bibr" rid="B23">Cruz and Bacallado 1982</xref> and <xref ref-type="bibr" rid="B22">Cruz 2002</xref>) as pale yellow or grey masses with a skeleton of calthrops with cladi of 60–320 µm, irregular chiasters (strongylasters) of 8–23 µm diameter, drawn with smooth rays, five–rayed oxyasters also drawn with smooth rays of 16–40 µm. <xref ref-type="bibr" rid="B96">Voultsiadou and Vafidis (2004)</xref> give calthrops cladi of 120–240 × 20 µm, ‘chiasters’ with 5–8 µm ray lengths, and six–rayed oxyasters of 20–28 µm ray length. They also mention the presence of considerable amounts of oxeas, but these were assumed to be foreign. 	The various measurements<!--PageBreak--> of either ray length or overall diameter make it difficult to monitor the size variation of the asters. This species needs to be revised further, based on examination of all extant specimens.</p></tp:treatment-sec></tp:taxon-treatment><tp:taxon-treatment><tp:treatment-meta><mixed-citation publication-type="journal"><person-group><name><surname>Van Soest</surname><given-names>Rob W.M.</given-names></name><name><surname>Beglinger</surname><given-names>Elly J.</given-names></name><name><surname>De Voogd</surname><given-names>Nicole J.</given-names></name></person-group><article-title>Skeletons in confusion: a review of astrophorid sponges with (dicho–)calthrops as structural megascleres (Porifera, Demospongiae, Astrophorida)</article-title><source>Zookeys</source><day>16</day><month>11</month><year>2010</year><volume>2010</volume><issue>68</issue><fpage>1</fpage><lpage>88</lpage><pub-id pub-id-type="doi">10.3897/zookeys.68.729</pub-id></mixed-citation></tp:treatment-meta><tp:nomenclature><tp:taxon-name>
                        <tp:taxon-name-part taxon-name-part-type="genus">Calthropella</tp:taxon-name-part>
                        (<tp:taxon-name-part taxon-name-part-type="subgenus">Corticellopsis</tp:taxon-name-part>)
                        <tp:taxon-name-part taxon-name-part-type="species">recondita</tp:taxon-name-part>
                    </tp:taxon-name><tp:taxon-authority>Pulitzer-Finali, 1972</tp:taxon-authority><tp:nomenclature-citation-list><tp:nomenclature-citation><tp:taxon-name>Calthropella recondita</tp:taxon-name><comment><xref ref-type="bibr" rid="B57">Pulitzer-Finali 1972</xref>: 342, fig. 3.</comment></tp:nomenclature-citation></tp:nomenclature-citation-list></tp:nomenclature><tp:treatment-sec sec-type="Material examined"><title>Material examined.</title><p>None. Apparently the material that is left consists only of slides, of which the holotype is in the Natural History Museum, London (BMNH 1971.7.23.1b).</p></tp:treatment-sec><tp:treatment-sec sec-type="Description"><title>Description</title><p>(from <xref ref-type="bibr" rid="B57">Pulitzer-Finali 1972</xref>). Thin encrustations on coral holdfasts, thickness a few mm. Consistency fleshy, compact. Colour white.</p><p>Spicules: calthrops, oxeas, strongylasters (called ‘chiasters’), oxyasters.</p><p>Calthrops in a large size variation and many showing abnormal or assymmetrical cladi (the latter distinguished as a separate category by Pulitzer), cladi 85–220 × 7–17 µm.</p><p>Oxeas straight or curved, in a large size range, 100–1200 × 7.5 µm.</p><p>Strongylasters, 8–12 rays, variable, 9–16 µm.</p><p>Oxyasters, six thin rays, 40–50 µm.</p></tp:treatment-sec><tp:treatment-sec sec-type="Habitat"><title>Habitat.</title><p>Collected at 12 m.</p></tp:treatment-sec><tp:treatment-sec sec-type="Distribution"><title>Distribution.</title><p>Mediterranean (Naples region).</p></tp:treatment-sec><tp:treatment-sec sec-type="Remarks"><title>Remarks.</title><p>The oxeas are explicitly stated as part of the spicule complement, but were not represented in the spicule drawings. It remains doubtful whether they are proper. <xref ref-type="bibr" rid="B57">Pulitzer-Finali (1972)</xref> admits that his species is similar in most aspects to <tp:taxon-name>Calthropella (Corticella) stelligera</tp:taxon-name>. By its possession of oxeas, assuming they are proper, this species would appear to be valid, but the possibility that it is <tp:taxon-name>Calthropella (Corticella) stelligera</tp:taxon-name> cannot be excluded.</p></tp:treatment-sec></tp:taxon-treatment><tp:taxon-treatment><tp:treatment-meta><mixed-citation publication-type="journal"><person-group><name><surname>Van Soest</surname><given-names>Rob W.M.</given-names></name><name><surname>Beglinger</surname><given-names>Elly J.</given-names></name><name><surname>De Voogd</surname><given-names>Nicole J.</given-names></name></person-group><article-title>Skeletons in confusion: a review of astrophorid sponges with (dicho–)calthrops as structural megascleres (Porifera, Demospongiae, Astrophorida)</article-title><source>Zookeys</source><day>16</day><month>11</month><year>2010</year><volume>2010</volume><issue>68</issue><fpage>1</fpage><lpage>88</lpage><pub-id pub-id-type="doi">10.3897/zookeys.68.729</pub-id></mixed-citation></tp:treatment-meta><tp:nomenclature><tp:taxon-name>
                        <tp:taxon-name-part taxon-name-part-type="genus">Calthropella</tp:taxon-name-part>
                        (<tp:taxon-name-part taxon-name-part-type="subgenus">Corticellopsis</tp:taxon-name-part>)
                        <tp:taxon-name-part taxon-name-part-type="species">novaezealandiae</tp:taxon-name-part>
                    </tp:taxon-name><tp:taxon-authority>(Bergquist, 1961)</tp:taxon-authority><tp:nomenclature-citation-list><tp:nomenclature-citation><tp:taxon-name>Corticella novae-zealandiae</tp:taxon-name><comment><xref ref-type="bibr" rid="B4">Bergquist 1961</xref>: 45, fig. 17</comment></tp:nomenclature-citation><tp:nomenclature-citation><tp:taxon-name>Corticellopsis novaezealandiae</tp:taxon-name><comment>; <xref ref-type="bibr" rid="B5">Bergquist 1968</xref>: 62, fig. 29, pl. 15 fig. C.</comment></tp:nomenclature-citation></tp:nomenclature-citation-list></tp:nomenclature><tp:treatment-sec sec-type="Material examined"><title>Material examined.</title><p>None.</p></tp:treatment-sec><tp:treatment-sec sec-type="Description"><title>Description</title><p>(from <xref ref-type="bibr" rid="B4">Bergquist 1961</xref>, <xref ref-type="bibr" rid="B5">1968</xref>). Encrusting to massive sponge, smooth but uneven surface. Consistency firm. Colour white.</p><p>Skeleton: no data.</p><p>Spicules: calthrops, strongylasters, oxyasters.</p><p>Calthrops, occasionally with five or six cladi, 120–210 × 26–38 µm; “occasionally with dicho-modifications”; the 1968 illustration (Fig. 29) shows at least one proper short-shafted dichocalthrops.</p><p><!--PageBreak-->Strongylasters, rather irregular in shape, with stunted rays, but not with a thickly silicified centre, 11 µm.</p><p>Oxyasters, 50–70 µm (5–7 rays).</p></tp:treatment-sec><tp:treatment-sec sec-type="Habitat"><title>Habitat.</title><p>Sublittoral fringe.</p></tp:treatment-sec><tp:treatment-sec sec-type="Distribution"><title>Distribution.</title><p>Rangitoto Island, northern New Zealand.</p></tp:treatment-sec><tp:treatment-sec sec-type="Remarks"><title>Remarks.</title><p>The drawings and photos of the asters are limited to the rather irregular strongylasters, whereas no illustrations are available of the oxyasters. It is assumed these were regular and unremarkable.</p></tp:treatment-sec></tp:taxon-treatment><tp:taxon-treatment><tp:treatment-meta><mixed-citation publication-type="journal"><person-group><name><surname>Van Soest</surname><given-names>Rob W.M.</given-names></name><name><surname>Beglinger</surname><given-names>Elly J.</given-names></name><name><surname>De Voogd</surname><given-names>Nicole J.</given-names></name></person-group><article-title>Skeletons in confusion: a review of astrophorid sponges with (dicho–)calthrops as structural megascleres (Porifera, Demospongiae, Astrophorida)</article-title><source>Zookeys</source><day>16</day><month>11</month><year>2010</year><volume>2010</volume><issue>68</issue><fpage>1</fpage><lpage>88</lpage><pub-id pub-id-type="doi">10.3897/zookeys.68.729</pub-id></mixed-citation></tp:treatment-meta><tp:nomenclature><tp:taxon-name>
                        <tp:taxon-name-part taxon-name-part-type="genus">Calthropella</tp:taxon-name-part>
                        <tp:taxon-name-part taxon-name-part-type="subgenus">Corticellopsis</tp:taxon-name-part>
                        <tp:taxon-name-part taxon-name-part-type="species">sp.</tp:taxon-name-part>
                    </tp:taxon-name><xref ref-type="fig" rid="F33">Figs 33A–C</xref></tp:nomenclature><tp:treatment-sec sec-type="Material examined"><title>Material examined.</title><p>ZMA Por. 10525, Seychelles, Mahé, Cap Maçons &amp; Anse de Forbans, 4.7667°S; 55.5167°E, 0–6 m, NIOP Expedition stat. 612, coll. R.W.M. Van Soest, nr. 612/20, 12 December 1992.</p></tp:treatment-sec><tp:treatment-sec sec-type="Description"><title>Description.</title><p>Cartilaginous crust on a piece of dead coral, surface smooth, size 2×1×0.5 cm. Greyish black alive, pale brown in alcohol.</p><p>Skeleton: with low spicular density, predominantly consisting of calthrops.</p><p>Spicules: Calthrops, euasters in two categories.</p><p>Calthrops (<xref ref-type="fig" rid="F33">Fig. 33A</xref>) small, often with one cladus longer than the other (short shafted triaene), 30–<italic>99.2</italic>–195 × 4–<italic>8.4</italic>–11 µm, cladomes 46–<italic>128.7</italic>–255 µm.</p><p>Oxyspherasters (<xref ref-type="fig" rid="F33">Fig. 33B</xref>), multirayed, rare, 9–<italic>12.3</italic>–18 µm.</p><p>Small oxyasters (<xref ref-type="fig" rid="F33">Fig. 33C</xref>), approx. 10 rayed, without center, appear faintly tylaster-like, 6–<italic>7.6</italic>–11 µm.</p><fig id="F33" position="float" orientation="portrait"><label>Figure 33.</label><caption><p><tp:taxon-name>Calthropella (Corticellopsis)</tp:taxon-name> sp., ZMA Por. 10525, from Mahé, Seychelles, <bold>A</bold> calthrops <bold>B</bold> spheraster <bold>C</bold> oxyaster.</p></caption><graphic xmlns:xlink="http://www.w3.org/1999/xlink" xlink:href="ZooKeys-068-001-g033.jpg" position="float" orientation="portrait" xlink:type="simple"/></fig></tp:treatment-sec><tp:treatment-sec sec-type="Habitat"><title>Habitat.</title><p>Encrusting dead corals in shallow water.</p></tp:treatment-sec><tp:treatment-sec sec-type="Distribution"><title>Distribution.</title><p>Known only from a single locality south of Victoria, Mahé.</p></tp:treatment-sec><tp:treatment-sec sec-type="Remarks"><title>Remarks.</title><p>We refrain from naming this material due to the rarity of its microscleres. By its small sized calthrops this is a distinct species, as no matching descriptions appear in literature dealing with <tp:taxon-name>Calthropella</tp:taxon-name> s.l. The oxyspherasters were quite rare, and they could not be detected in any of the thick sections, whereas the small oxyasters were only marginally less rare, so there is a possibility that they are not proper to this sponge. The cartilaginous nature and low spicular density of the specimen reminded of <tp:taxon-name>Dercitus</tp:taxon-name> rather than of <tp:taxon-name>Calthropella</tp:taxon-name>, but we did not find sanidasters.</p><sec sec-type="Nominal Calthropella species excluded from the genus"><title>Nominal Calthropella species excluded from the genus</title></sec></tp:treatment-sec></tp:taxon-treatment></tp:taxon-treatment><ref-list><ref id="B71"><mixed-citation xmlns:xlink="http://www.w3.org/1999/xlink" xlink:type="simple"><person-group><name name-style="western"><surname>Sollas</surname><given-names>WJ</given-names></name></person-group>  (<year>1888</year>)<article-title>Report on the Tetractinellida collected by H.M.S. Challenger, during the years 1873–1876. Report on the Scientific Results of the Voyage of H.M.S. Challenger, 1873–1876</article-title>. <source>Zoology</source><volume>25</volume> (<issue>63</issue>): <fpage>1</fpage>-<lpage>458</lpage>, pls I-XLIV, 1 map.</mixed-citation></ref><ref id="B46"><mixed-citation xmlns:xlink="http://www.w3.org/1999/xlink" xlink:type="simple"><person-group><name name-style="western"><surname>Lendenfeld</surname><given-names>R von</given-names></name></person-group>  (<year>1903</year>)<article-title>Porifera. Tetraxonia</article-title>. In: <person-group><name name-style="western"><surname>Schulze</surname><given-names>FE</given-names></name></person-group> (<role>Ed</role>) <source>Das Tierreich. 19</source>. <publisher-name>Friedländer</publisher-name>, <publisher-loc>Berlin</publisher-loc>, <volume>vi–xv</volume> + <lpage>168</lpage> pp.</mixed-citation></ref><ref id="B41"><mixed-citation xmlns:xlink="http://www.w3.org/1999/xlink" xlink:type="simple"><person-group><name name-style="western"><surname>Laubenfels</surname><given-names>MW De</given-names></name></person-group>  (<year>1936</year>)<article-title> A Discussion of the Sponge Fauna of the Dry Tortugas in Particular and the West Indies in General, with Material for a Revision of the Families and Orders of the Porifera.</article-title><source>Carnegie Institute of Washington (Tortugas Laboratory Paper N° 467)</source><volume>30</volume>:<fpage>1</fpage>-<lpage>225</lpage>.</mixed-citation></ref><ref id="B5"><mixed-citation xmlns:xlink="http://www.w3.org/1999/xlink" xlink:type="simple"><person-group><name name-style="western"><surname>Bergquist</surname><given-names>PR</given-names></name></person-group>  (<year>1968</year>)<article-title>The Marine Fauna of New Zealand: Porifera, Demospongiae, Part 1. (Tetractinomorpha and Lithistida)</article-title>. <source>New Zealand Department of Scientific and Industrial Research Bulletin</source><volume>188</volume> [New Zealand Oceanographic Institute Memoir 37]: <fpage>1</fpage>-<lpage>105</lpage>.</mixed-citation></ref><ref id="B82"><mixed-citation xmlns:xlink="http://www.w3.org/1999/xlink" xlink:type="simple"><person-group><name name-style="western"><surname>Topsent</surname><given-names>E</given-names></name></person-group>  (<year>1892</year>)<article-title>Contribution à l’étude des Spongiaires de l’Atlantique Nord (Golfe de Gascogne, Terre-Neuve, Açores)</article-title>. <source>Résultats des campagnes scientifiques accomplies par le Prince Albert I Monaco</source><volume>2</volume>: <fpage>1</fpage>-<lpage>165</lpage>, pls I–XI.</mixed-citation></ref><ref id="B86"><mixed-citation xmlns:xlink="http://www.w3.org/1999/xlink" xlink:type="simple"><person-group><name name-style="western"><surname>Topsent</surname><given-names>E</given-names></name></person-group>  (<year>1904</year>)<article-title>Spongiaires des Açores</article-title>. <source>Résultats des campagnes scientifiques accomplies par le Prince Albert I Monaco</source><volume>25</volume>: <fpage>1</fpage>-<lpage>280</lpage>, pls 1–18.</mixed-citation></ref><ref id="B20"><mixed-citation xmlns:xlink="http://www.w3.org/1999/xlink" xlink:type="simple"><person-group><name name-style="western"><surname>Carter</surname><given-names>HJ</given-names></name></person-group>  (<year>1876</year>)<article-title>Descriptions and Figures of Deep-Sea Sponges and their Spicules, from the Atlantic Ocean, dredged up on board H.M.S.‘Porcupine’, chiefly in 1869 (concluded)</article-title>. <source>Annals and Magazine of Natural History (4)</source><volume>18</volume> (<issue>105-108</issue>): <fpage>226</fpage>-<lpage>479</lpage></mixed-citation></ref><ref id="B67"><mixed-citation xmlns:xlink="http://www.w3.org/1999/xlink" xlink:type="simple"><person-group><name name-style="western"><surname>Schmidt</surname><given-names>O</given-names></name></person-group>  (<year>1868</year>)<article-title>Die Spongien der Küste von Algier</article-title>. <source>Mit Nachträgen zu den Spongien des Adriatischen Meeres (Drittes Supplement)</source>. <publisher-name>Wilhelm Engelmann</publisher-name>, <publisher-loc>Leipzig</publisher-loc>, <volume>iv</volume> + <lpage>44</lpage> pp.</mixed-citation></ref><ref id="B90"><mixed-citation xmlns:xlink="http://www.w3.org/1999/xlink" xlink:type="simple"><person-group><name name-style="western"><surname>Vacelet</surname><given-names>J</given-names></name></person-group>  (<year>1969</year>)<article-title>Éponges de la Roche du Large et de l’étage bathyal de Méditerranée (Récoltes de la soucoupe plongeante Cousteau et dragages)</article-title>. <source>Mémoires du Muséum national d’Histoire naturelle (A, Zoologie)</source><volume>59</volume>(<issue>2</issue>): <fpage>145</fpage>-<lpage>219</lpage>, pls I–IV.</mixed-citation></ref><ref id="B56"><mixed-citation xmlns:xlink="http://www.w3.org/1999/xlink" xlink:type="simple"><person-group><name name-style="western"><surname>Pouliquen</surname><given-names>L</given-names></name></person-group>  (<year>1972</year>)<article-title> Les spongiaires des grottes sous-marines de la région de Marseille: Ecologie et systématique.</article-title><source>Téthys</source><volume>3</volume> (<issue>4</issue>):<fpage>717</fpage>-<lpage>758</lpage>.</mixed-citation></ref><ref id="B96"><mixed-citation xmlns:xlink="http://www.w3.org/1999/xlink" xlink:type="simple"><person-group><name name-style="western"><surname>Voultsiadou</surname><given-names>E</given-names></name><name name-style="western"><surname>Vafidis</surname><given-names>D</given-names></name></person-group>  (<year>2004</year>)<article-title> Rare sponge (Porifera: Demospongiae) species from the Mediterranean Sea.</article-title><source>Journal of the Marine Biological Association of the United Kingdom</source><volume>84</volume> (<issue>3</issue>):<fpage>593</fpage>-<lpage>598</lpage>.</mixed-citation></ref><ref id="B58"><mixed-citation xmlns:xlink="http://www.w3.org/1999/xlink" xlink:type="simple"><person-group><name name-style="western"><surname>Pulitzer-Finali</surname><given-names>G</given-names></name></person-group>  (<year>1983</year>)<article-title> A collection of Mediterranean Demospongiae (Porifera) with, in appendix, a list of the Demospongiae hitherto recorded from the Mediterranean Sea.</article-title><source>Annali del Museo civico di storia naturale Giacomo Doria</source><volume>84</volume>:<fpage>445</fpage>-<lpage>621</lpage>.</mixed-citation></ref><ref id="B25"><mixed-citation xmlns:xlink="http://www.w3.org/1999/xlink" xlink:type="simple"><person-group><name name-style="western"><surname>Desqueyroux-Faúndez</surname><given-names>R</given-names></name></person-group>  (<year>1981</year>)<article-title> Révision de la collection d’éponges d’Amboine (Moluques, Indonésie) constitué par Bedot et Pictet et conservée au Muséum d’histoire naturelle de Genève.</article-title><source>Revue suisse de Zoologie</source><volume>88</volume> (<issue>3</issue>):<fpage>723</fpage>-<lpage>764</lpage>.</mixed-citation></ref><ref id="B14"><mixed-citation xmlns:xlink="http://www.w3.org/1999/xlink" xlink:type="simple"><person-group><name name-style="western"><surname>Burton</surname><given-names>M</given-names></name></person-group>  (<year>1956</year>)<article-title> The sponges of West Africa.</article-title><source>Atlantide Report (Scientific Results of the Danish Expedition to the Coasts of Tropical West Africa, 1945–1946, Copenhagen)</source><volume>4</volume>:<fpage>111</fpage>-<lpage>147</lpage>.</mixed-citation></ref><ref id="B95"><mixed-citation xmlns:xlink="http://www.w3.org/1999/xlink" xlink:type="simple"><person-group><name name-style="western"><surname>Van Soest</surname><given-names>RWM</given-names></name><name name-style="western"><surname>Hooper</surname><given-names>JNA</given-names></name></person-group>  (<year>2002</year>)<article-title>Family Calthropellidae Lendenfeld, 1907</article-title>. In: <person-group><name name-style="western"><surname>Hooper</surname><given-names>JNA</given-names></name><name name-style="western"><surname>Van Soest</surname><given-names>RWM</given-names></name></person-group> (<role>Eds</role>) <source>Systema Porifera: a guide to the classification of sponges</source><publisher-name>Kluwer Academic/Plenum Publishers</publisher-name>, <publisher-loc>New York</publisher-loc>, <fpage>127</fpage>-<lpage>133</lpage>.</mixed-citation></ref><ref id="B88"><mixed-citation xmlns:xlink="http://www.w3.org/1999/xlink" xlink:type="simple"><person-group><name name-style="western"><surname>Topsent</surname><given-names>E</given-names></name></person-group>  (<year>1938</year>)<article-title>Contribution nouvelle à la connaissance des Eponges des côtes d’Algérie. Les espèces nouvelles d’O. Schmidt, 1868</article-title>. <source>Bulletin de l’Institut océanographique Monaco</source> (<volume>758</volume>): <fpage>1</fpage>-<lpage>32</lpage>.</mixed-citation></ref><ref id="B51"><mixed-citation xmlns:xlink="http://www.w3.org/1999/xlink" xlink:type="simple"><person-group><name name-style="western"><surname>Maldonado</surname><given-names>M</given-names></name></person-group>  (<year>1992</year>)<article-title> Demosponges of the red coral bottoms from the Alboran Sea.</article-title><source>Journal of Natural History</source><volume>26</volume>:<fpage>1131</fpage>-<lpage>1161</lpage>.</mixed-citation></ref><ref id="B84"><mixed-citation xmlns:xlink="http://www.w3.org/1999/xlink" xlink:type="simple"><person-group><name name-style="western"><surname>Topsent</surname><given-names>E</given-names></name></person-group>  (<year>1897</year>)<article-title>Spongiaires de la Baie d’Amboine. (Voyage de MM. M. Bedot et C. Pictet dans l’Archipel Malais)</article-title>. <source>Revue suisse de Zoologie</source><volume>4</volume>: <fpage>421</fpage>-<lpage>487</lpage>, pls 18–21.</mixed-citation></ref><ref id="B69"><mixed-citation xmlns:xlink="http://www.w3.org/1999/xlink" xlink:type="simple"><person-group><name name-style="western"><surname>Schmidt</surname><given-names>O</given-names></name></person-group>  (<year>1880</year>)<source>Reports on the dredging under the supervision of Alexander Agassiz, in the Gulf of Mexico, by the USCSS ‘Blake’. Die Spongien des Meerbusen von Mexico (Und des caraibischen Meeres). Heft II. Abtheilung II. Hexactinelliden. Abtheilung III. Tetractinelliden. Monactinelliden und Anhang. Nachträge zu Abtheilung I (Lithistiden)</source>. <publisher-name>Gustav Fischer</publisher-name>, <publisher-loc>Jena</publisher-loc>, <fpage>33</fpage>-<lpage>90</lpage>.</mixed-citation></ref><ref id="B87"><mixed-citation xmlns:xlink="http://www.w3.org/1999/xlink" xlink:type="simple"><person-group><name name-style="western"><surname>Topsent</surname><given-names>E</given-names></name></person-group>  (<year>1923</year>)<article-title> Spongiaires du Musée Zoologique de Strasbourg. Choristides.</article-title><source>Bulletin de l’Institut océanographique Monaco</source><volume>435</volume>:<fpage>1</fpage>-<lpage>16</lpage>.</mixed-citation></ref><ref id="B49"><mixed-citation xmlns:xlink="http://www.w3.org/1999/xlink" xlink:type="simple"><person-group><name name-style="western"><surname>Lévi</surname><given-names>C</given-names></name><name name-style="western"><surname>Lévi</surname><given-names>P</given-names></name></person-group>  (<year>1983</year>)<article-title> Eponges Tétractinellides et Lithistides bathyales de Nouvelle- Calédonie.</article-title><source>Bulletin du Muséum national d’Histoire naturelle (4)</source><volume>5</volume> (<issue>1</issue>):<fpage>101</fpage>-<lpage>168</lpage>.</mixed-citation></ref><ref id="B29"><mixed-citation xmlns:xlink="http://www.w3.org/1999/xlink" xlink:type="simple"><person-group><name name-style="western"><surname>Ehrenberg</surname><given-names>CG</given-names></name></person-group>  (<year>1872</year>)<article-title> Mikrogeologische Studien über das kleinste Leben der Meeres- Tiefgrunde aller Zonen und dessen geologischen Einfluss.</article-title><source>Abhandlungen der Kaiserliche Akademie der Wissenschaften Berlin</source><volume>1872</volume>:<fpage>131</fpage>-<lpage>399</lpage>.</mixed-citation></ref><ref id="B26"><mixed-citation xmlns:xlink="http://www.w3.org/1999/xlink" xlink:type="simple"><person-group><name name-style="western"><surname>Desqueyroux-Faúndez</surname><given-names>R</given-names></name><name name-style="western"><surname>Stone</surname><given-names>SM</given-names></name></person-group>  (<year>1992</year>)<article-title>O. Schmidt Sponge Catalogue</article-title>. <source>An illustrated guide to the Graz Museum Collection, with notes on additional material</source>. <publisher-name>Muséum d’Histoire naturelle</publisher-name>, <publisher-name>Geneva</publisher-name>, <lpage>190</lpage> pp.</mixed-citation></ref><ref id="B45"><mixed-citation xmlns:xlink="http://www.w3.org/1999/xlink" xlink:type="simple"><!--PageBreak--><person-group><name name-style="western"><surname>Lendenfeld</surname><given-names>R von</given-names></name></person-group>  (<year>1894</year>)<article-title> Die Tetractinelliden der Adria. (Mit einem Anhange über die Lithistiden).</article-title><source>Denkschriften der Kaiserlichen Akademie der Wissenschaften Wien, Mathematisch-Naturwissenschaften Klasse</source><volume>61</volume>:<fpage>91</fpage>-<lpage>204</lpage>.</mixed-citation></ref><ref id="B83"><mixed-citation xmlns:xlink="http://www.w3.org/1999/xlink" xlink:type="simple"><person-group><name name-style="western"><surname>Topsent</surname><given-names>E</given-names></name></person-group>  (<year>1895</year>)<article-title>Étude monographique des Spongiaires de France. II. Carnosa</article-title>. <source>Archives de Zoologie expérimentale et générale (3)</source><volume>3</volume>: <fpage>493</fpage>-<lpage>590</lpage>, pls XXI–XXII.</mixed-citation></ref><ref id="B23"><mixed-citation xmlns:xlink="http://www.w3.org/1999/xlink" xlink:type="simple"><person-group><name name-style="western"><surname>Cruz</surname><given-names>T</given-names></name><name name-style="western"><surname>Bacallado</surname><given-names>JJ</given-names></name></person-group>  (<year>1982</year>)<article-title> Contribución al conocimiento de los espongiarios de las islas Canarias. 1. Demosponjas ‘Homosclerophorida y Astrophorida’ del litoral de Tenerife.</article-title><source>Boletín del Instituto Español de Oceanografía</source><volume>6</volume> (<issue>4</issue>):<fpage>75</fpage>-<lpage>87</lpage>.</mixed-citation></ref><ref id="B22"><mixed-citation xmlns:xlink="http://www.w3.org/1999/xlink" xlink:type="simple"><person-group><name name-style="western"><surname>Cruz</surname><given-names>T</given-names></name></person-group>  (<year>2002</year>)<article-title>Esponjas marinas de Canarias</article-title>. <source>Consejería de Política Territorial y Medio Ambiente del Gobierno de Canarias</source>,  <publisher-loc>S/C Tenerife</publisher-loc>, <lpage>260</lpage> pp.</mixed-citation></ref><ref id="B94"><mixed-citation xmlns:xlink="http://www.w3.org/1999/xlink" xlink:type="simple"><person-group><name name-style="western"><surname>Van Soest</surname><given-names>RWM</given-names></name><name name-style="western"><surname>Boury-Esnault</surname><given-names>N</given-names></name><name name-style="western"><surname>Hooper</surname><given-names>JNA</given-names></name><name name-style="western"><surname>Rützler</surname><given-names>K</given-names></name><name name-style="western"><surname>De Voogd</surname><given-names>NJ</given-names></name><name name-style="western"><surname>Alvarez</surname><given-names>B</given-names></name><name name-style="western"><surname>Hajdu</surname><given-names>E</given-names></name><name name-style="western"><surname>Pisera</surname><given-names>AB</given-names></name><name name-style="western"><surname>Vacelet</surname><given-names>J</given-names></name><name name-style="western"><surname>Manconi</surname><given-names>R</given-names></name><name name-style="western"><surname>Schoenberg</surname><given-names>C</given-names></name><name name-style="western"><surname>Janussen</surname><given-names>D</given-names></name><name name-style="western"><surname>Tabachnick</surname><given-names>KR</given-names></name><name name-style="western"><surname>Klautau</surname><given-names>M</given-names></name><name name-style="western"><surname>Picton</surname><given-names>B</given-names></name><name name-style="western"><surname>Kelly</surname><given-names>M</given-names></name></person-group>  (<year>2008</year>)<source>World Porifera database</source>. <ext-link ext-link-type="uri" xlink:href="http://www.marinespecies.org/porifera" xlink:type="simple">http://www.marinespecies.org/porifera</ext-link> [accessed 2010–06–22].</mixed-citation></ref><ref id="B57"><mixed-citation xmlns:xlink="http://www.w3.org/1999/xlink" xlink:type="simple"><person-group><name name-style="western"><surname>Pulitzer-Finali</surname><given-names>G</given-names></name></person-group>  (<year>1972</year>)<article-title> Report on a collection of sponges from the Bay of Naples. 1. Sclerospongiae, Lithistida, Tetractinellida, Epipolasida.</article-title><source>Pubblicazioni della Stazione zoologica di Napoli</source><volume>38</volume> (<issue>2</issue>):<fpage>328</fpage>-<lpage>354</lpage>.</mixed-citation></ref><ref id="B4"><mixed-citation xmlns:xlink="http://www.w3.org/1999/xlink" xlink:type="simple"><person-group><name name-style="western"><surname>Bergquist</surname><given-names>PR</given-names></name></person-group>  (<year>1961</year>)<article-title> A collection of Porifera from Northern New Zealand, with Descriptions of Seventeen New Species.</article-title><source>Pacific Science</source><volume>15</volume> (<issue>1</issue>):<fpage>33</fpage>-<lpage>48</lpage>.</mixed-citation></ref></ref-list></tp:taxon-treatment>
