# Supplementary material for: Skeletons in confusion: a review of astrophorid sponges with (dicho–)calthrops as structural megascleres (Porifera, Demospongiae, Astrophorida)
Source: Zookeys. 2010 Nov 16;(68):1–88. doi: 10.3897/zookeys.68.729 (PMC3088436; doi:10.3897/zookeys.68.729)
Supplement: XML Treatment for Calthropella digitata [file zookeys.68.729-treatment50.xml]

<!DOCTYPE tp:taxon-treatment
  PUBLIC "-//TaxonX//DTD Taxonomic Treatment Publishing DTD v0 20100105//EN" "tax-treatment-NSO.dtd">
<tp:taxon-treatment xmlns:tp="http://www.plazi.org/taxpub"><tp:treatment-meta><mixed-citation publication-type="journal"><person-group><name><surname>Van Soest</surname><given-names>Rob W.M.</given-names></name><name><surname>Beglinger</surname><given-names>Elly J.</given-names></name><name><surname>De Voogd</surname><given-names>Nicole J.</given-names></name></person-group><article-title>Skeletons in confusion: a review of astrophorid sponges with (dicho–)calthrops as structural megascleres (Porifera, Demospongiae, Astrophorida)</article-title><source>Zookeys</source><day>16</day><month>11</month><year>2010</year><volume>2010</volume><issue>68</issue><fpage>1</fpage><lpage>88</lpage><pub-id pub-id-type="doi">10.3897/zookeys.68.729</pub-id></mixed-citation></tp:treatment-meta><tp:nomenclature><tp:taxon-name>
                        <tp:taxon-name-part taxon-name-part-type="genus">Calthropella</tp:taxon-name-part>
                        <tp:taxon-name-part taxon-name-part-type="species">digitata</tp:taxon-name-part>
                    </tp:taxon-name><tp:taxon-authority>Pulitzer-Finali, 1993</tp:taxon-authority><tp:nomenclature-citation-list><tp:nomenclature-citation><tp:taxon-name>Calthropella digitata</tp:taxon-name><comment><xref ref-type="bibr" rid="B60">Pulitzer-Finali 1993</xref>: 252, Figs 2–3.<!--PageBreak--></comment></tp:nomenclature-citation></tp:nomenclature-citation-list></tp:nomenclature><tp:treatment-sec sec-type="Material examined"><title>Material examined.</title><p>None. Holotype MSNG 48290</p></tp:treatment-sec><tp:treatment-sec sec-type="Description"><title>Description.</title><p>Branching mass of 5×3 cm. Confused skeleton in which giant oxeas (2700 × 9 µm) predominate. Next to this there are large dichotriaenes with cladomes of 400–550 µm wide and similar sized rhabdomes of 400–650 × 35–45 µm. Spherasters of 8–14 µm comprise the microscleres.</p></tp:treatment-sec><tp:treatment-sec sec-type="Habitat"><title>Habitat.</title><p>Deep water, 120 m.</p></tp:treatment-sec><tp:treatment-sec sec-type="Distribution"><title>Distribution.</title><p>North Kenya Banks, E Africa.</p></tp:treatment-sec><tp:treatment-sec sec-type="Remarks"><title>Remarks.</title><p>This is in all probability not a <tp:taxon-name>Calthropella</tp:taxon-name> as it has a dense skeleton with confusedly arranged oxeas. This species is best assigned to <tp:taxon-name>Stelletta</tp:taxon-name> s.l..</p></tp:treatment-sec><ref-list><ref id="B60"><mixed-citation xmlns:xlink="http://www.w3.org/1999/xlink" xlink:type="simple"><person-group><name name-style="western"><surname>Pulitzer-Finali</surname><given-names>G</given-names></name></person-group>  (<year>1993</year>)<article-title> A collection of marine sponges from East Africa.</article-title><source>Annales Museo Civico Storia Naturale Giacomo Doria</source><volume>89</volume>:<fpage>247</fpage>-<lpage>350</lpage>.</mixed-citation></ref></ref-list></tp:taxon-treatment>
